# Supplementary material for: A discordance of seasonally covarying cues uncovers misregulated phenotypes in the heterophyllous pitcher plant Cephalotus follicularis
Source: Proc Biol Sci. 2021 Jan 27;288(1943):20202568. doi: 10.1098/rspb.2020.2568 (PMC7893253; doi:10.1098/rspb.2020.2568)
Supplement: Supplementary Tables [file rspb20202568supp2.xlsx]

## Sheet: Legend
Table S1. Classification of leaf morphology in Cephalotus.
Table S2. The heterophylly data analyzed in this study.
	experiment	Unique experimental code.
	start	Start date of main culture in YYYYMMDD.
	end	End date of main culture in YYYYMMDD.
	period	Days of main culture.
	operator	Name of the person who conducted the experiment.
	medium	Culture medium. HMS = half-strength MS-based medium.
	temperature	Temperature of main culture (°C).
	photoperiod	Photoperiod of main culture. e.g., 16L8D means 16-h day and 8-h night.
	complex_conditions	Different daytime and nighttime temperature in combinations with daylength.
	light_quality	Light quality.
	light_intensity_lower	Lower limit of light intensity (micromol·m^2·s^-1).
	light_intensity_upper	Upper limit of light intensity (micromol·m^2·s^-1).
	lamp	Type of light source.
	seal	Materials used for the sealing of polycarbonate containers.
	treatment	Other experimental categories. Week = weeks of growth
	treatment_value	Associated values of "treatment". In this study, this column is used only for indicating weeks of growth.
	order	How leaf symbols are ordered in "heterophylly". For example, if "YoungToOld", Ps are younger than Fs in "PPPFFF".
	plant_id	Unique IDs of individuals within the experimental replication.
	heterophylly	Heterophyllous shifts of leaf categories in the main shoot.
	intermediate	How malformed leaves were recorded. "recorded" and "binarized" corresponds to "Fully categorized" and "Binarized" in Table S2, respectively. See Materials and Methods for details.
	count_all_leaves	Whether all leaves in the main shoots are recorded.
	comment	Miscellaneous information.
Table S3. The number of plants used in each experiment.
	Place	NIBB, National Institute for Basic Biology, Japan; Univ Würzburg, University of Würzburg, Germany
	Figure	Figures in which data were used.

## Sheet: S1
Leaf character1	Leaf category2
	F	C	H	M	I	L	D	P	O3
Laminar portion	+	+	+	+	+	−	−	−	ND
Hollow	−	+	+	+	+	+	+	+	ND
Hollow edge	−	−	+	+/−	+/−	+	+	+	ND
Center keel	−	−	−	+	−	+/−	+/−	+	ND
Lateral keel	−	−	−	−	−	+/−	+/−	+	ND
Lid-like transparent tissue	−	−	−	−	+	−	+	+	ND
Distinct lid	−	−	−	−	−	−	−	+	ND
Protrusion in cross zone4	−	−	+/−	+/−	+/−	+	+	+	ND
1 All characters are depicted in Fig. 1.
2 All leaf categories are defined in Fig. 1. +/− indicates that both character states are observed in the same leaf category. ND, not determined.
3 Category O includes uncategorized leaves, such as leaves that seemingly produced by the fusion of multiple primordia (Fig. 1I, lower) and malformed leaves in which morphological characters could not be readily associated with those in flat or pitcher leaves (Fig. 1I, upper).
4 Protrusion that causes the peltation (Franck, 1976; Fukushima and Hasebe, 2014).

## Sheet: S2
experiment	start	end	period	operator	medium	temperature	photoperiod	complex_conditions	light_quality	light_intensity_lower	light_intensity_upper	lamp	seal	treatment	treatment_value	order	plant_id	heterophylly	intermediate	count_all_leaves	comment
PhotoperiodAt25C	20131016	20140108	84	Yoko_Matsuzaki	HMS	25	24L0D		White	20	30	Normal	Parafilm			YoungToOld	1	PPPPPFP	recorded	yes	light_intensity: 20to30
PhotoperiodAt25C	20131016	20140108	84	Yoko_Matsuzaki	HMS	25	24L0D		White	20	30	Normal	Parafilm			YoungToOld	2	PPPPCPFP	recorded	yes	light_intensity: 20to30
PhotoperiodAt25C	20131016	20140108	84	Yoko_Matsuzaki	HMS	25	24L0D		White	20	30	Normal	Parafilm			YoungToOld	3	OFPPP	recorded	yes	light_intensity: 20to30
PhotoperiodAt25C	20131016	20140108	84	Yoko_Matsuzaki	HMS	25	24L0D		White	20	30	Normal	Parafilm			YoungToOld	4	HPPP	recorded	yes	light_intensity: 20to30
PhotoperiodAt25C	20131016	20140108	84	Yoko_Matsuzaki	HMS	25	24L0D		White	20	30	Normal	Parafilm			YoungToOld	5	PPFPPP	recorded	yes	light_intensity: 20to30
PhotoperiodAt25C	20131016	20140108	84	Yoko_Matsuzaki	HMS	25	24L0D		White	20	30	Normal	Parafilm			YoungToOld	6	PPPPPPPPP	recorded	yes	light_intensity: 20to30
PhotoperiodAt25C	20131016	20140108	84	Yoko_Matsuzaki	HMS	25	24L0D		White	20	30	Normal	Parafilm			YoungToOld	7	MMMPPPP	recorded	yes	light_intensity: 20to30
PhotoperiodAt25C	20131016	20140108	84	Yoko_Matsuzaki	HMS	25	24L0D		White	20	30	Normal	Parafilm			YoungToOld	8	PPPPF	recorded	yes	light_intensity: 20to30
PhotoperiodAt25C	20131016	20140108	84	Yoko_Matsuzaki	HMS	25	24L0D		White	20	30	Normal	Parafilm			YoungToOld	9	PPPPPFF	recorded	yes	light_intensity: 20to30
PhotoperiodAt25C	20131016	20140108	84	Yoko_Matsuzaki	HMS	25	24L0D		White	20	30	Normal	Parafilm			YoungToOld	10	PPP	recorded	yes	light_intensity: 20to30
PhotoperiodAt25C	20131016	20140108	84	Yoko_Matsuzaki	HMS	25	24L0D		White	20	30	Normal	Parafilm			YoungToOld	11	PPMPPP	recorded	yes	light_intensity: 20to30
PhotoperiodAt25C	20131016	20140108	84	Yoko_Matsuzaki	HMS	25	24L0D		White	20	30	Normal	Parafilm			YoungToOld	12	PPPMFFFP	recorded	yes	light_intensity: 20to30
PhotoperiodAt25C	20131016	20140108	84	Yoko_Matsuzaki	HMS	25	24L0D		White	20	30	Normal	Parafilm			YoungToOld	13	PPMMPP	recorded	yes	light_intensity: 20to30
PhotoperiodAt25C	20131016	20140108	84	Yoko_Matsuzaki	HMS	25	24L0D		White	20	30	Normal	Parafilm			YoungToOld	14	PPPFFPFP	recorded	yes	light_intensity: 20to30
PhotoperiodAt25C	20131016	20140108	84	Yoko_Matsuzaki	HMS	25	24L0D		White	20	30	Normal	Parafilm			YoungToOld	15	PMFPPP	recorded	yes	light_intensity: 20to30
PhotoperiodAt25C	20131016	20140108	84	Yoko_Matsuzaki	HMS	25	24L0D		White	20	30	Normal	Parafilm			YoungToOld	16	PMFFPP	recorded	yes	light_intensity: 20to30
PhotoperiodAt25C	20131016	20140108	84	Yoko_Matsuzaki	HMS	25	24L0D		White	20	30	Normal	Parafilm			YoungToOld	17	PPPFFPP	recorded	yes	light_intensity: 20to30
PhotoperiodAt25C	20131016	20140108	84	Yoko_Matsuzaki	HMS	25	24L0D		White	20	30	Normal	Parafilm			YoungToOld	18	PPFPPP	recorded	yes	light_intensity: 20to30
PhotoperiodAt25C	20131016	20140108	84	Yoko_Matsuzaki	HMS	25	24L0D		White	20	30	Normal	Parafilm			YoungToOld	19	PPPMMPMP	recorded	yes	light_intensity: 20to30
PhotoperiodAt25C	20131016	20140108	84	Yoko_Matsuzaki	HMS	25	24L0D		White	20	30	Normal	Parafilm			YoungToOld	20	PPPP	recorded	yes	light_intensity: 20to30
PhotoperiodAt25C	20131016	20140108	84	Yoko_Matsuzaki	HMS	25	24L0D		White	20	30	Normal	Parafilm			YoungToOld	21	PPPPFPPP	recorded	yes	light_intensity: 20to30
PhotoperiodAt25C	20131016	20140108	84	Yoko_Matsuzaki	HMS	25	24L0D		White	20	30	Normal	Parafilm			YoungToOld	22	PPPFFF	recorded	yes	light_intensity: 20to30
PhotoperiodAt25C	20131016	20140108	84	Yoko_Matsuzaki	HMS	25	24L0D		White	20	30	Normal	Parafilm			YoungToOld	23	MMMMPP	recorded	yes	light_intensity: 20to30
PhotoperiodAt25C	20131016	20140108	84	Yoko_Matsuzaki	HMS	25	24L0D		White	20	30	Normal	Parafilm			YoungToOld	24	PPFFP	recorded	yes	light_intensity: 20to30
PhotoperiodAt25C	20131016	20140108	84	Yoko_Matsuzaki	HMS	25	24L0D		White	20	30	Normal	Parafilm			YoungToOld	25	PPPP	recorded	yes	light_intensity: 20to30
PhotoperiodAt25C	20131016	20140108	84	Yoko_Matsuzaki	HMS	25	24L0D		White	20	30	Normal	Parafilm			YoungToOld	26	PPPPPPP	recorded	yes	light_intensity: 20to30
PhotoperiodAt25C	20131016	20140108	84	Yoko_Matsuzaki	HMS	25	24L0D		White	20	30	Normal	Parafilm			YoungToOld	27	PPPPMPPP	recorded	yes	light_intensity: 20to30
PhotoperiodAt25C	20131016	20140108	84	Yoko_Matsuzaki	HMS	25	24L0D		White	20	30	Normal	Parafilm			YoungToOld	28	PPPMPCPPP	recorded	yes	light_intensity: 20to30
PhotoperiodAt25C	20131016	20140108	84	Yoko_Matsuzaki	HMS	25	24L0D		White	20	30	Normal	Parafilm			YoungToOld	29	PPPMPPP	recorded	yes	light_intensity: 20to30
PhotoperiodAt25C	20131016	20140108	84	Yoko_Matsuzaki	HMS	25	24L0D		White	20	30	Normal	Parafilm			YoungToOld	30	PPPFDPP	recorded	yes	light_intensity: 20to30
PhotoperiodAt25C	20131016	20140108	84	Yoko_Matsuzaki	HMS	25	24L0D		White	20	30	Normal	Parafilm			YoungToOld	31	PPMPP	recorded	yes	light_intensity: 20to30
PhotoperiodAt25C	20131016	20140108	84	Yoko_Matsuzaki	HMS	25	24L0D		White	20	30	Normal	Parafilm			YoungToOld	32	PPPFMPPFP	recorded	yes	light_intensity: 20to30
PhotoperiodAt25C	20131016	20140108	84	Yoko_Matsuzaki	HMS	25	24L0D		White	20	30	Normal	Parafilm			YoungToOld	33	PPMFPPF	recorded	yes	light_intensity: 20to30
PhotoperiodAt25C	20131016	20140108	84	Yoko_Matsuzaki	HMS	25	24L0D		White	20	30	Normal	Parafilm			YoungToOld	34	PPPPMMPMPP	recorded	yes	light_intensity: 20to30
PhotoperiodAt25C	20131016	20140108	84	Yoko_Matsuzaki	HMS	25	24L0D		White	20	30	Normal	Parafilm			YoungToOld	35	PPPPPPP	recorded	yes	light_intensity: 20to30
PhotoperiodAt25C	20131016	20140108	84	Yoko_Matsuzaki	HMS	25	24L0D		White	20	30	Normal	Parafilm			YoungToOld	36	PPPPPPPF	recorded	yes	light_intensity: 20to30
PhotoperiodAt25C	20131016	20140108	84	Yoko_Matsuzaki	HMS	25	24L0D		White	20	30	Normal	Parafilm			YoungToOld	37	PPPPFCFPPP	recorded	yes	light_intensity: 20to30
PhotoperiodAt25C	20131016	20140108	84	Yoko_Matsuzaki	HMS	25	24L0D		White	20	30	Normal	Parafilm			YoungToOld	38	PPMMMMPMFPF	recorded	yes	light_intensity: 20to30
PhotoperiodAt25C	20131016	20140108	84	Yoko_Matsuzaki	HMS	25	24L0D		White	20	30	Normal	Parafilm			YoungToOld	39	PPPPPCPPPP	recorded	yes	light_intensity: 20to30
PhotoperiodAt25C	20131016	20140108	84	Yoko_Matsuzaki	HMS	25	24L0D		White	20	30	Normal	Parafilm			YoungToOld	40	PPPFPFFF	recorded	yes	light_intensity: 20to30
PhotoperiodAt25C	20131016	20140108	84	Yoko_Matsuzaki	HMS	25	24L0D		White	20	30	Normal	Parafilm			YoungToOld	41	PPPPFFPPPP	recorded	yes	light_intensity: 20to30
PhotoperiodAt25C	20131016	20140108	84	Yoko_Matsuzaki	HMS	25	24L0D		White	20	30	Normal	Parafilm			YoungToOld	42	PPPMMPPPP	recorded	yes	light_intensity: 20to30
PhotoperiodAt25C	20131016	20140108	84	Yoko_Matsuzaki	HMS	25	24L0D		White	20	30	Normal	Parafilm			YoungToOld	43	PFFFF	recorded	yes	light_intensity: 20to30
PhotoperiodAt25C	20131016	20140108	84	Yoko_Matsuzaki	HMS	25	24L0D		White	20	30	Normal	Parafilm			YoungToOld	44	PPPCFFF	recorded	yes	light_intensity: 20to30
PhotoperiodAt25C	20131016	20140108	84	Yoko_Matsuzaki	HMS	25	24L0D		White	20	30	Normal	Parafilm			YoungToOld	45	PPPFFFF	recorded	yes	light_intensity: 20to30
Temperature	20140123	20140417	84	Yoko_Matsuzaki	HMS	25	24L0D		White	20	30	Normal	Parafilm			YoungToOld	1	PPPFFFPFF	recorded	yes	light_intensity: 20to30
Temperature	20140123	20140417	84	Yoko_Matsuzaki	HMS	25	24L0D		White	20	30	Normal	Parafilm			YoungToOld	2	FFFFFFPPP	recorded	yes	light_intensity: 20to30
Temperature	20140123	20140417	84	Yoko_Matsuzaki	HMS	25	24L0D		White	20	30	Normal	Parafilm			YoungToOld	3	FFFFFFPF	recorded	yes	light_intensity: 20to30
Temperature	20140123	20140417	84	Yoko_Matsuzaki	HMS	25	24L0D		White	20	30	Normal	Parafilm			YoungToOld	4	PPFFFPF	recorded	yes	light_intensity: 20to30
Temperature	20140123	20140417	84	Yoko_Matsuzaki	HMS	25	24L0D		White	20	30	Normal	Parafilm			YoungToOld	5	PPFFFPF	recorded	yes	light_intensity: 20to30
Temperature	20140123	20140417	84	Yoko_Matsuzaki	HMS	25	24L0D		White	20	30	Normal	Parafilm			YoungToOld	6	PPFPP	recorded	yes	light_intensity: 20to30
Temperature	20140123	20140417	84	Yoko_Matsuzaki	HMS	25	24L0D		White	20	30	Normal	Parafilm			YoungToOld	7	PPFFFFPP	recorded	yes	light_intensity: 20to30
Temperature	20140123	20140417	84	Yoko_Matsuzaki	HMS	25	24L0D		White	20	30	Normal	Parafilm			YoungToOld	8	PPPFFPP	recorded	yes	light_intensity: 20to30
Temperature	20140123	20140417	84	Yoko_Matsuzaki	HMS	25	24L0D		White	20	30	Normal	Parafilm			YoungToOld	9	FFFFPPF	recorded	yes	light_intensity: 20to30
Temperature	20140123	20140417	84	Yoko_Matsuzaki	HMS	25	24L0D		White	20	30	Normal	Parafilm			YoungToOld	10	PPPPFP	recorded	yes	light_intensity: 20to30
Temperature	20140123	20140417	84	Yoko_Matsuzaki	HMS	25	24L0D		White	20	30	Normal	Parafilm			YoungToOld	11	FFPPFPP	recorded	yes	light_intensity: 20to30
Temperature	20140123	20140417	84	Yoko_Matsuzaki	HMS	25	24L0D		White	20	30	Normal	Parafilm			YoungToOld	12	PPPFFFF	recorded	yes	light_intensity: 20to30
Temperature	20140123	20140417	84	Yoko_Matsuzaki	HMS	25	24L0D		White	20	30	Normal	Parafilm			YoungToOld	13	PPPPPFF	recorded	yes	light_intensity: 20to30
Temperature	20140123	20140417	84	Yoko_Matsuzaki	HMS	25	24L0D		White	20	30	Normal	Parafilm			YoungToOld	14	PFFFFPP	recorded	yes	light_intensity: 20to30
Temperature	20140123	20140417	84	Yoko_Matsuzaki	HMS	25	24L0D		White	20	30	Normal	Parafilm			YoungToOld	15	PPPPFPP	recorded	yes	light_intensity: 20to30
Temperature	20140123	20140417	84	Yoko_Matsuzaki	HMS	25	24L0D		White	20	30	Normal	Parafilm			YoungToOld	16	PPPFFPF	recorded	yes	light_intensity: 20to30
Temperature	20140123	20140417	84	Yoko_Matsuzaki	HMS	25	24L0D		White	20	30	Normal	Parafilm			YoungToOld	17	FPP	recorded	yes	light_intensity: 20to30
Temperature	20140123	20140417	84	Yoko_Matsuzaki	HMS	25	24L0D		White	20	30	Normal	Parafilm			YoungToOld	18	PPFFFPFF	recorded	yes	light_intensity: 20to30
Temperature	20140123	20140417	84	Yoko_Matsuzaki	HMS	25	24L0D		White	20	30	Normal	Parafilm			YoungToOld	19	PPPPP	recorded	yes	light_intensity: 20to30
Temperature	20140123	20140417	84	Yoko_Matsuzaki	HMS	25	24L0D		White	20	30	Normal	Parafilm			YoungToOld	20	PPPPFPP	recorded	yes	light_intensity: 20to30
Temperature	20140123	20140417	84	Yoko_Matsuzaki	HMS	25	24L0D		White	20	30	Normal	Parafilm			YoungToOld	21	PPFPPF	recorded	yes	light_intensity: 20to30
Temperature	20140123	20140417	84	Yoko_Matsuzaki	HMS	25	24L0D		White	20	30	Normal	Parafilm			YoungToOld	22	PPFP	recorded	yes	light_intensity: 20to30
Temperature	20140123	20140417	84	Yoko_Matsuzaki	HMS	25	24L0D		White	20	30	Normal	Parafilm			YoungToOld	23	PPPPFPFPFPPPPFFPF	recorded	yes	light_intensity: 20to30
Temperature	20140123	20140417	84	Yoko_Matsuzaki	HMS	25	24L0D		White	20	30	Normal	Parafilm			YoungToOld	24	PPPPFFPF	recorded	yes	light_intensity: 20to30
Temperature	20140123	20140417	84	Yoko_Matsuzaki	HMS	25	24L0D		White	20	30	Normal	Parafilm			YoungToOld	25	PFFFPFFP	recorded	yes	light_intensity: 20to30
Temperature	20140123	20140417	84	Yoko_Matsuzaki	HMS	25	24L0D		White	20	30	Normal	Parafilm			YoungToOld	26	PFFPP	recorded	yes	light_intensity: 20to30
Temperature	20140123	20140417	84	Yoko_Matsuzaki	HMS	25	24L0D		White	20	30	Normal	Parafilm			YoungToOld	27	PPFPPP	recorded	yes	light_intensity: 20to30
Temperature	20140123	20140417	84	Yoko_Matsuzaki	HMS	25	24L0D		White	20	30	Normal	Parafilm			YoungToOld	28	PPPPFFFP	recorded	yes	light_intensity: 20to30
Temperature	20140123	20140417	84	Yoko_Matsuzaki	HMS	25	24L0D		White	20	30	Normal	Parafilm			YoungToOld	29	PPPFFFFPP	recorded	yes	light_intensity: 20to30
Temperature	20140123	20140417	84	Yoko_Matsuzaki	HMS	25	24L0D		White	20	30	Normal	Parafilm			YoungToOld	30	PPPPFPP	recorded	yes	light_intensity: 20to30
Temperature	20140123	20140417	84	Yoko_Matsuzaki	HMS	25	24L0D		White	20	30	Normal	Parafilm			YoungToOld	31	PPPPPFP	recorded	yes	light_intensity: 20to30
Temperature	20140123	20140417	84	Yoko_Matsuzaki	HMS	25	24L0D		White	20	30	Normal	Parafilm			YoungToOld	32	PPFFFFFPP	recorded	yes	light_intensity: 20to30
Temperature	20140123	20140417	84	Yoko_Matsuzaki	HMS	25	24L0D		White	20	30	Normal	Parafilm			YoungToOld	33	PPPPFPPP	recorded	yes	light_intensity: 20to30
Temperature	20140123	20140417	84	Yoko_Matsuzaki	HMS	25	24L0D		White	20	30	Normal	Parafilm			YoungToOld	34	PPPFFFFP	recorded	yes	light_intensity: 20to30
Temperature	20140123	20140417	84	Yoko_Matsuzaki	HMS	25	24L0D		White	20	30	Normal	Parafilm			YoungToOld	35		recorded	yes	light_intensity: 20to30
Temperature	20140123	20140417	84	Yoko_Matsuzaki	HMS	25	24L0D		White	20	30	Normal	Parafilm			YoungToOld	36		recorded	yes	light_intensity: 20to30
Temperature	20140123	20140417	84	Yoko_Matsuzaki	HMS	25	24L0D		White	20	30	Normal	Parafilm			YoungToOld	37	PPPPFFF	recorded	yes	light_intensity: 20to30
Temperature	20140123	20140417	84	Yoko_Matsuzaki	HMS	25	24L0D		White	20	30	Normal	Parafilm			YoungToOld	38	PPPPPP	recorded	yes	light_intensity: 20to30
Temperature	20140123	20140417	84	Yoko_Matsuzaki	HMS	25	24L0D		White	20	30	Normal	Parafilm			YoungToOld	39	PPPFFPP	recorded	yes	light_intensity: 20to30
Temperature	20140123	20140417	84	Yoko_Matsuzaki	HMS	25	24L0D		White	20	30	Normal	Parafilm			YoungToOld	40	PPPFPPP	recorded	yes	light_intensity: 20to30
Temperature	20140123	20140417	84	Yoko_Matsuzaki	HMS	25	24L0D		White	20	30	Normal	Parafilm			YoungToOld	41	PPPFPP	recorded	yes	light_intensity: 20to30
Temperature	20140123	20140417	84	Yoko_Matsuzaki	HMS	25	24L0D		White	20	30	Normal	Parafilm			YoungToOld	42	PPPFFPP	recorded	yes	light_intensity: 20to30
Temperature	20140123	20140417	84	Yoko_Matsuzaki	HMS	25	24L0D		White	20	30	Normal	Parafilm			YoungToOld	43	PPPFPP	recorded	yes	light_intensity: 20to30
Temperature	20140123	20140417	84	Yoko_Matsuzaki	HMS	25	24L0D		White	20	30	Normal	Parafilm			YoungToOld	44	PPPPF	recorded	yes	light_intensity: 20to30
Temperature	20140123	20140417	84	Yoko_Matsuzaki	HMS	25	24L0D		White	20	30	Normal	Parafilm			YoungToOld	45	PPFFPFPP	recorded	yes	light_intensity: 20to30
Temperature	20140123	20140417	84	Yoko_Matsuzaki	HMS	22.5	24L0D		White	20	30	Normal	Parafilm			YoungToOld	1	PPPFFFPP	recorded	yes	light_intensity: 20to30
Temperature	20140123	20140417	84	Yoko_Matsuzaki	HMS	22.5	24L0D		White	20	30	Normal	Parafilm			YoungToOld	2	PFFFFPPP	recorded	yes	light_intensity: 20to30
Temperature	20140123	20140417	84	Yoko_Matsuzaki	HMS	22.5	24L0D		White	20	30	Normal	Parafilm			YoungToOld	3	PPPFPPP	recorded	yes	light_intensity: 20to30
Temperature	20140123	20140417	84	Yoko_Matsuzaki	HMS	22.5	24L0D		White	20	30	Normal	Parafilm			YoungToOld	4	FFFPP	recorded	yes	light_intensity: 20to30
Temperature	20140123	20140417	84	Yoko_Matsuzaki	HMS	22.5	24L0D		White	20	30	Normal	Parafilm			YoungToOld	5	MPFPMPHF	recorded	yes	light_intensity: 20to30
Temperature	20140123	20140417	84	Yoko_Matsuzaki	HMS	22.5	24L0D		White	20	30	Normal	Parafilm			YoungToOld	6	MFCPP	recorded	yes	light_intensity: 20to30
Temperature	20140123	20140417	84	Yoko_Matsuzaki	HMS	22.5	24L0D		White	20	30	Normal	Parafilm			YoungToOld	7	PPFFFPP	recorded	yes	light_intensity: 20to30
Temperature	20140123	20140417	84	Yoko_Matsuzaki	HMS	22.5	24L0D		White	20	30	Normal	Parafilm			YoungToOld	8	FFFPF	recorded	yes	light_intensity: 20to30
Temperature	20140123	20140417	84	Yoko_Matsuzaki	HMS	22.5	24L0D		White	20	30	Normal	Parafilm			YoungToOld	9	FFFFFFFDP	recorded	yes	light_intensity: 20to30
Temperature	20140123	20140417	84	Yoko_Matsuzaki	HMS	22.5	24L0D		White	20	30	Normal	Parafilm			YoungToOld	10	PFPFFPF	recorded	yes	light_intensity: 20to30
Temperature	20140123	20140417	84	Yoko_Matsuzaki	HMS	22.5	24L0D		White	20	30	Normal	Parafilm			YoungToOld	11	PPPFFFFF	recorded	yes	light_intensity: 20to30
Temperature	20140123	20140417	84	Yoko_Matsuzaki	HMS	22.5	24L0D		White	20	30	Normal	Parafilm			YoungToOld	12	PFFFFFPP	recorded	yes	light_intensity: 20to30
Temperature	20140123	20140417	84	Yoko_Matsuzaki	HMS	22.5	24L0D		White	20	30	Normal	Parafilm			YoungToOld	13	PPPFFPF	recorded	yes	light_intensity: 20to30
Temperature	20140123	20140417	84	Yoko_Matsuzaki	HMS	22.5	24L0D		White	20	30	Normal	Parafilm			YoungToOld	14	PPFFPP	recorded	yes	light_intensity: 20to30
Temperature	20140123	20140417	84	Yoko_Matsuzaki	HMS	22.5	24L0D		White	20	30	Normal	Parafilm			YoungToOld	15	PPPFFPF	recorded	yes	light_intensity: 20to30
Temperature	20140123	20140417	84	Yoko_Matsuzaki	HMS	22.5	24L0D		White	20	30	Normal	Parafilm			YoungToOld	16	PPFFPPP	recorded	yes	light_intensity: 20to30
Temperature	20140123	20140417	84	Yoko_Matsuzaki	HMS	22.5	24L0D		White	20	30	Normal	Parafilm			YoungToOld	17	FFFPP	recorded	yes	light_intensity: 20to30
Temperature	20140123	20140417	84	Yoko_Matsuzaki	HMS	22.5	24L0D		White	20	30	Normal	Parafilm			YoungToOld	18	FFFFFPP	recorded	yes	light_intensity: 20to30
Temperature	20140123	20140417	84	Yoko_Matsuzaki	HMS	22.5	24L0D		White	20	30	Normal	Parafilm			YoungToOld	19	PPPFFFFPP	recorded	yes	light_intensity: 20to30
Temperature	20140123	20140417	84	Yoko_Matsuzaki	HMS	22.5	24L0D		White	20	30	Normal	Parafilm			YoungToOld	20	PFFPPP	recorded	yes	light_intensity: 20to30
Temperature	20140123	20140417	84	Yoko_Matsuzaki	HMS	22.5	24L0D		White	20	30	Normal	Parafilm			YoungToOld	21	FFFFFPF	recorded	yes	light_intensity: 20to30
Temperature	20140123	20140417	84	Yoko_Matsuzaki	HMS	22.5	24L0D		White	20	30	Normal	Parafilm			YoungToOld	22	MMFMMFFPP	recorded	yes	light_intensity: 20to30
Temperature	20140123	20140417	84	Yoko_Matsuzaki	HMS	22.5	24L0D		White	20	30	Normal	Parafilm			YoungToOld	23	FFFPP	recorded	yes	light_intensity: 20to30
Temperature	20140123	20140417	84	Yoko_Matsuzaki	HMS	22.5	24L0D		White	20	30	Normal	Parafilm			YoungToOld	24	PPPPP	recorded	yes	light_intensity: 20to30
Temperature	20140123	20140417	84	Yoko_Matsuzaki	HMS	22.5	24L0D		White	20	30	Normal	Parafilm			YoungToOld	25	FFFMPP	recorded	yes	light_intensity: 20to30
Temperature	20140123	20140417	84	Yoko_Matsuzaki	HMS	22.5	24L0D		White	20	30	Normal	Parafilm			YoungToOld	26	FFFFPP	recorded	yes	light_intensity: 20to30
Temperature	20140123	20140417	84	Yoko_Matsuzaki	HMS	22.5	24L0D		White	20	30	Normal	Parafilm			YoungToOld	27	PPPPPFFPP	recorded	yes	light_intensity: 20to30
Temperature	20140123	20140417	84	Yoko_Matsuzaki	HMS	22.5	24L0D		White	20	30	Normal	Parafilm			YoungToOld	28	FFFPP	recorded	yes	light_intensity: 20to30
Temperature	20140123	20140417	84	Yoko_Matsuzaki	HMS	22.5	24L0D		White	20	30	Normal	Parafilm			YoungToOld	29	PPPPPFP	recorded	yes	light_intensity: 20to30
Temperature	20140123	20140417	84	Yoko_Matsuzaki	HMS	22.5	24L0D		White	20	30	Normal	Parafilm			YoungToOld	30	FFFFPP	recorded	yes	light_intensity: 20to30
Temperature	20140123	20140417	84	Yoko_Matsuzaki	HMS	22.5	24L0D		White	20	30	Normal	Parafilm			YoungToOld	31	FFFFPF	recorded	yes	light_intensity: 20to30
Temperature	20140123	20140417	84	Yoko_Matsuzaki	HMS	22.5	24L0D		White	20	30	Normal	Parafilm			YoungToOld	32	FFFFPF	recorded	yes	light_intensity: 20to30
Temperature	20140123	20140417	84	Yoko_Matsuzaki	HMS	22.5	24L0D		White	20	30	Normal	Parafilm			YoungToOld	33	FFFFFPP	recorded	yes	light_intensity: 20to30
Temperature	20140123	20140417	84	Yoko_Matsuzaki	HMS	22.5	24L0D		White	20	30	Normal	Parafilm			YoungToOld	34	PFFFFLF	recorded	yes	light_intensity: 20to30
Temperature	20140123	20140417	84	Yoko_Matsuzaki	HMS	22.5	24L0D		White	20	30	Normal	Parafilm			YoungToOld	35	PFFPPF	recorded	yes	light_intensity: 20to30
Temperature	20140123	20140417	84	Yoko_Matsuzaki	HMS	22.5	24L0D		White	20	30	Normal	Parafilm			YoungToOld	36	PPFFFPP	recorded	yes	light_intensity: 20to30
Temperature	20140123	20140417	84	Yoko_Matsuzaki	HMS	22.5	24L0D		White	20	30	Normal	Parafilm			YoungToOld	37	PPPFFFP	recorded	yes	light_intensity: 20to30
Temperature	20140123	20140417	84	Yoko_Matsuzaki	HMS	22.5	24L0D		White	20	30	Normal	Parafilm			YoungToOld	38	PFFPPP	recorded	yes	light_intensity: 20to30
Temperature	20140123	20140417	84	Yoko_Matsuzaki	HMS	22.5	24L0D		White	20	30	Normal	Parafilm			YoungToOld	39	PFFFPP	recorded	yes	light_intensity: 20to30
Temperature	20140123	20140417	84	Yoko_Matsuzaki	HMS	22.5	24L0D		White	20	30	Normal	Parafilm			YoungToOld	40	PPFFFPP	recorded	yes	light_intensity: 20to30
Temperature	20140123	20140417	84	Yoko_Matsuzaki	HMS	22.5	24L0D		White	20	30	Normal	Parafilm			YoungToOld	41	PPPFPF	recorded	yes	light_intensity: 20to30
Temperature	20140123	20140417	84	Yoko_Matsuzaki	HMS	22.5	24L0D		White	20	30	Normal	Parafilm			YoungToOld	42	FFFFPPP	recorded	yes	light_intensity: 20to30
Temperature	20140123	20140417	84	Yoko_Matsuzaki	HMS	22.5	24L0D		White	20	30	Normal	Parafilm			YoungToOld	43	PPPFFFPP	recorded	yes	light_intensity: 20to30
Temperature	20140123	20140417	84	Yoko_Matsuzaki	HMS	22.5	24L0D		White	20	30	Normal	Parafilm			YoungToOld	44	PPPFFF	recorded	yes	light_intensity: 20to30
Temperature	20140123	20140417	84	Yoko_Matsuzaki	HMS	22.5	24L0D		White	20	30	Normal	Parafilm			YoungToOld	45	PPPFPPP	recorded	yes	light_intensity: 20to30
Temperature	20140123	20140417	84	Yoko_Matsuzaki	HMS	20	24L0D		White	20	30	Normal	Parafilm			YoungToOld	1	PPP	recorded	yes	light_intensity: 20to30
Temperature	20140123	20140417	84	Yoko_Matsuzaki	HMS	20	24L0D		White	20	30	Normal	Parafilm			YoungToOld	2	FFPF	recorded	yes	light_intensity: 20to30
Temperature	20140123	20140417	84	Yoko_Matsuzaki	HMS	20	24L0D		White	20	30	Normal	Parafilm			YoungToOld	3	FFPPP	recorded	yes	light_intensity: 20to30
Temperature	20140123	20140417	84	Yoko_Matsuzaki	HMS	20	24L0D		White	20	30	Normal	Parafilm			YoungToOld	4	FFPP	recorded	yes	light_intensity: 20to30
Temperature	20140123	20140417	84	Yoko_Matsuzaki	HMS	20	24L0D		White	20	30	Normal	Parafilm			YoungToOld	5	FPPP	recorded	yes	light_intensity: 20to30
Temperature	20140123	20140417	84	Yoko_Matsuzaki	HMS	20	24L0D		White	20	30	Normal	Parafilm			YoungToOld	6	FFFFPP	recorded	yes	light_intensity: 20to30
Temperature	20140123	20140417	84	Yoko_Matsuzaki	HMS	20	24L0D		White	20	30	Normal	Parafilm			YoungToOld	7	CFFFFFF	recorded	yes	light_intensity: 20to30
Temperature	20140123	20140417	84	Yoko_Matsuzaki	HMS	20	24L0D		White	20	30	Normal	Parafilm			YoungToOld	8	CCFFHP	recorded	yes	light_intensity: 20to30
Temperature	20140123	20140417	84	Yoko_Matsuzaki	HMS	20	24L0D		White	20	30	Normal	Parafilm			YoungToOld	9	CCCFPP	recorded	yes	light_intensity: 20to30
Temperature	20140123	20140417	84	Yoko_Matsuzaki	HMS	20	24L0D		White	20	30	Normal	Parafilm			YoungToOld	10	CCFFPPP	recorded	yes	light_intensity: 20to30
Temperature	20140123	20140417	84	Yoko_Matsuzaki	HMS	20	24L0D		White	20	30	Normal	Parafilm			YoungToOld	11	MMFFFFPP	recorded	yes	light_intensity: 20to30
Temperature	20140123	20140417	84	Yoko_Matsuzaki	HMS	20	24L0D		White	20	30	Normal	Parafilm			YoungToOld	12	FFFFFPPP	recorded	yes	light_intensity: 20to30
Temperature	20140123	20140417	84	Yoko_Matsuzaki	HMS	20	24L0D		White	20	30	Normal	Parafilm			YoungToOld	13	FFPPP	recorded	yes	light_intensity: 20to30
Temperature	20140123	20140417	84	Yoko_Matsuzaki	HMS	20	24L0D		White	20	30	Normal	Parafilm			YoungToOld	14	FFFFPPP	recorded	yes	light_intensity: 20to30
Temperature	20140123	20140417	84	Yoko_Matsuzaki	HMS	20	24L0D		White	20	30	Normal	Parafilm			YoungToOld	15	FPP	recorded	yes	light_intensity: 20to30
Temperature	20140123	20140417	84	Yoko_Matsuzaki	HMS	20	24L0D		White	20	30	Normal	Parafilm			YoungToOld	16	PFFPP	recorded	yes	light_intensity: 20to30
Temperature	20140123	20140417	84	Yoko_Matsuzaki	HMS	20	24L0D		White	20	30	Normal	Parafilm			YoungToOld	17	FFPP	recorded	yes	light_intensity: 20to30
Temperature	20140123	20140417	84	Yoko_Matsuzaki	HMS	20	24L0D		White	20	30	Normal	Parafilm			YoungToOld	18	FFFFDP	recorded	yes	light_intensity: 20to30
Temperature	20140123	20140417	84	Yoko_Matsuzaki	HMS	20	24L0D		White	20	30	Normal	Parafilm			YoungToOld	19	FFPPP	recorded	yes	light_intensity: 20to30
Temperature	20140123	20140417	84	Yoko_Matsuzaki	HMS	20	24L0D		White	20	30	Normal	Parafilm			YoungToOld	20	PPCCFFH	recorded	yes	light_intensity: 20to30
Temperature	20140123	20140417	84	Yoko_Matsuzaki	HMS	20	24L0D		White	20	30	Normal	Parafilm			YoungToOld	21	FPP	recorded	yes	light_intensity: 20to30
Temperature	20140123	20140417	84	Yoko_Matsuzaki	HMS	20	24L0D		White	20	30	Normal	Parafilm			YoungToOld	22	FMPP	recorded	yes	light_intensity: 20to30
Temperature	20140123	20140417	84	Yoko_Matsuzaki	HMS	20	24L0D		White	20	30	Normal	Parafilm			YoungToOld	23	PFFFMH	recorded	yes	light_intensity: 20to30
Temperature	20140123	20140417	84	Yoko_Matsuzaki	HMS	20	24L0D		White	20	30	Normal	Parafilm			YoungToOld	24	PFFPPF	recorded	yes	light_intensity: 20to30
Temperature	20140123	20140417	84	Yoko_Matsuzaki	HMS	20	24L0D		White	20	30	Normal	Parafilm			YoungToOld	25	MFFFMPP	recorded	yes	light_intensity: 20to30
Temperature	20140123	20140417	84	Yoko_Matsuzaki	HMS	20	24L0D		White	20	30	Normal	Parafilm			YoungToOld	26	PFFMPF	recorded	yes	light_intensity: 20to30
Temperature	20140123	20140417	84	Yoko_Matsuzaki	HMS	20	24L0D		White	20	30	Normal	Parafilm			YoungToOld	27	FFPP	recorded	yes	light_intensity: 20to30
Temperature	20140123	20140417	84	Yoko_Matsuzaki	HMS	20	24L0D		White	20	30	Normal	Parafilm			YoungToOld	28	PPP	recorded	yes	light_intensity: 20to30
Temperature	20140123	20140417	84	Yoko_Matsuzaki	HMS	20	24L0D		White	20	30	Normal	Parafilm			YoungToOld	29	FFFPF	recorded	yes	light_intensity: 20to30
Temperature	20140123	20140417	84	Yoko_Matsuzaki	HMS	20	24L0D		White	20	30	Normal	Parafilm			YoungToOld	30	FFFFF	recorded	yes	light_intensity: 20to30
Temperature	20140123	20140417	84	Yoko_Matsuzaki	HMS	20	24L0D		White	20	30	Normal	Parafilm			YoungToOld	31	FFMPP	recorded	yes	light_intensity: 20to30
Temperature	20140123	20140417	84	Yoko_Matsuzaki	HMS	20	24L0D		White	20	30	Normal	Parafilm			YoungToOld	32	PFFFPF	recorded	yes	light_intensity: 20to30
Temperature	20140123	20140417	84	Yoko_Matsuzaki	HMS	20	24L0D		White	20	30	Normal	Parafilm			YoungToOld	33	PFFFPF	recorded	yes	light_intensity: 20to30
Temperature	20140123	20140417	84	Yoko_Matsuzaki	HMS	20	24L0D		White	20	30	Normal	Parafilm			YoungToOld	34	FPPP	recorded	yes	light_intensity: 20to30
Temperature	20140123	20140417	84	Yoko_Matsuzaki	HMS	20	24L0D		White	20	30	Normal	Parafilm			YoungToOld	35	FPPP	recorded	yes	light_intensity: 20to30
Temperature	20140123	20140417	84	Yoko_Matsuzaki	HMS	20	24L0D		White	20	30	Normal	Parafilm			YoungToOld	36	FPF	recorded	yes	light_intensity: 20to30
Temperature	20140123	20140417	84	Yoko_Matsuzaki	HMS	20	24L0D		White	20	30	Normal	Parafilm			YoungToOld	37	PP	recorded	yes	light_intensity: 20to30
Temperature	20140123	20140417	84	Yoko_Matsuzaki	HMS	20	24L0D		White	20	30	Normal	Parafilm			YoungToOld	38	FCFFPP	recorded	yes	light_intensity: 20to30
Temperature	20140123	20140417	84	Yoko_Matsuzaki	HMS	20	24L0D		White	20	30	Normal	Parafilm			YoungToOld	39	MFFFFPP	recorded	yes	light_intensity: 20to30
Temperature	20140123	20140417	84	Yoko_Matsuzaki	HMS	20	24L0D		White	20	30	Normal	Parafilm			YoungToOld	40	FFFFLPP	recorded	yes	light_intensity: 20to30
Temperature	20140123	20140417	84	Yoko_Matsuzaki	HMS	20	24L0D		White	20	30	Normal	Parafilm			YoungToOld	41	PFFFPFP	recorded	yes	light_intensity: 20to30
Temperature	20140123	20140417	84	Yoko_Matsuzaki	HMS	20	24L0D		White	20	30	Normal	Parafilm			YoungToOld	42	PFFFPP	recorded	yes	light_intensity: 20to30
Temperature	20140123	20140417	84	Yoko_Matsuzaki	HMS	20	24L0D		White	20	30	Normal	Parafilm			YoungToOld	43	FFFFFFF	recorded	yes	light_intensity: 20to30
Temperature	20140123	20140417	84	Yoko_Matsuzaki	HMS	20	24L0D		White	20	30	Normal	Parafilm			YoungToOld	44	FFFFPP	recorded	yes	light_intensity: 20to30
Temperature	20140123	20140417	84	Yoko_Matsuzaki	HMS	20	24L0D		White	20	30	Normal	Parafilm			YoungToOld	45	FFFDPP	recorded	yes	light_intensity: 20to30
Temperature	20140123	20140417	84	Yoko_Matsuzaki	HMS	17.5	24L0D		White	20	30	Normal	Parafilm			YoungToOld	1	FFPP	recorded	yes	light_intensity: 20to30
Temperature	20140123	20140417	84	Yoko_Matsuzaki	HMS	17.5	24L0D		White	20	30	Normal	Parafilm			YoungToOld	2	FFPF	recorded	yes	light_intensity: 20to30
Temperature	20140123	20140417	84	Yoko_Matsuzaki	HMS	17.5	24L0D		White	20	30	Normal	Parafilm			YoungToOld	3	FFFPF	recorded	yes	light_intensity: 20to30
Temperature	20140123	20140417	84	Yoko_Matsuzaki	HMS	17.5	24L0D		White	20	30	Normal	Parafilm			YoungToOld	4	FPPP	recorded	yes	light_intensity: 20to30
Temperature	20140123	20140417	84	Yoko_Matsuzaki	HMS	17.5	24L0D		White	20	30	Normal	Parafilm			YoungToOld	5	FFFP	recorded	yes	light_intensity: 20to30
Temperature	20140123	20140417	84	Yoko_Matsuzaki	HMS	17.5	24L0D		White	20	30	Normal	Parafilm			YoungToOld	6	FFCCCF	recorded	yes	light_intensity: 20to30
Temperature	20140123	20140417	84	Yoko_Matsuzaki	HMS	17.5	24L0D		White	20	30	Normal	Parafilm			YoungToOld	7	FFPFF	recorded	yes	light_intensity: 20to30
Temperature	20140123	20140417	84	Yoko_Matsuzaki	HMS	17.5	24L0D		White	20	30	Normal	Parafilm			YoungToOld	8	FFPPP	recorded	yes	light_intensity: 20to30
Temperature	20140123	20140417	84	Yoko_Matsuzaki	HMS	17.5	24L0D		White	20	30	Normal	Parafilm			YoungToOld	9	FPP	recorded	yes	light_intensity: 20to30
Temperature	20140123	20140417	84	Yoko_Matsuzaki	HMS	17.5	24L0D		White	20	30	Normal	Parafilm			YoungToOld	10	PFFFFF	recorded	yes	light_intensity: 20to30
Temperature	20140123	20140417	84	Yoko_Matsuzaki	HMS	17.5	24L0D		White	20	30	Normal	Parafilm			YoungToOld	11	LPP	recorded	yes	light_intensity: 20to30
Temperature	20140123	20140417	84	Yoko_Matsuzaki	HMS	17.5	24L0D		White	20	30	Normal	Parafilm			YoungToOld	12	FFPP	recorded	yes	light_intensity: 20to30
Temperature	20140123	20140417	84	Yoko_Matsuzaki	HMS	17.5	24L0D		White	20	30	Normal	Parafilm			YoungToOld	13	FFFPP	recorded	yes	light_intensity: 20to30
Temperature	20140123	20140417	84	Yoko_Matsuzaki	HMS	17.5	24L0D		White	20	30	Normal	Parafilm			YoungToOld	14	MFFPP	recorded	yes	light_intensity: 20to30
Temperature	20140123	20140417	84	Yoko_Matsuzaki	HMS	17.5	24L0D		White	20	30	Normal	Parafilm			YoungToOld	15	PPP	recorded	yes	light_intensity: 20to30
Temperature	20140123	20140417	84	Yoko_Matsuzaki	HMS	17.5	24L0D		White	20	30	Normal	Parafilm			YoungToOld	16	FPP	recorded	yes	light_intensity: 20to30
Temperature	20140123	20140417	84	Yoko_Matsuzaki	HMS	17.5	24L0D		White	20	30	Normal	Parafilm			YoungToOld	17	FFPP	recorded	yes	light_intensity: 20to30
Temperature	20140123	20140417	84	Yoko_Matsuzaki	HMS	17.5	24L0D		White	20	30	Normal	Parafilm			YoungToOld	18	FFFFLPP	recorded	yes	light_intensity: 20to30
Temperature	20140123	20140417	84	Yoko_Matsuzaki	HMS	17.5	24L0D		White	20	30	Normal	Parafilm			YoungToOld	19	PFFFFPP	recorded	yes	light_intensity: 20to30
Temperature	20140123	20140417	84	Yoko_Matsuzaki	HMS	17.5	24L0D		White	20	30	Normal	Parafilm			YoungToOld	20	FFFPPP	recorded	yes	light_intensity: 20to30
Temperature	20140123	20140417	84	Yoko_Matsuzaki	HMS	17.5	24L0D		White	20	30	Normal	Parafilm			YoungToOld	21	FFPF	recorded	yes	light_intensity: 20to30
Temperature	20140123	20140417	84	Yoko_Matsuzaki	HMS	17.5	24L0D		White	20	30	Normal	Parafilm			YoungToOld	22	FPPP	recorded	yes	light_intensity: 20to30
Temperature	20140123	20140417	84	Yoko_Matsuzaki	HMS	17.5	24L0D		White	20	30	Normal	Parafilm			YoungToOld	23	FFPP	recorded	yes	light_intensity: 20to30
Temperature	20140123	20140417	84	Yoko_Matsuzaki	HMS	17.5	24L0D		White	20	30	Normal	Parafilm			YoungToOld	24	FFFFPPP	recorded	yes	light_intensity: 20to30
Temperature	20140123	20140417	84	Yoko_Matsuzaki	HMS	17.5	24L0D		White	20	30	Normal	Parafilm			YoungToOld	25	FPP	recorded	yes	light_intensity: 20to30
Temperature	20140123	20140417	84	Yoko_Matsuzaki	HMS	17.5	24L0D		White	20	30	Normal	Parafilm			YoungToOld	26	FFPF	recorded	yes	light_intensity: 20to30
Temperature	20140123	20140417	84	Yoko_Matsuzaki	HMS	17.5	24L0D		White	20	30	Normal	Parafilm			YoungToOld	27	FPPP	recorded	yes	light_intensity: 20to30
Temperature	20140123	20140417	84	Yoko_Matsuzaki	HMS	17.5	24L0D		White	20	30	Normal	Parafilm			YoungToOld	28	FFPP	recorded	yes	light_intensity: 20to30
Temperature	20140123	20140417	84	Yoko_Matsuzaki	HMS	17.5	24L0D		White	20	30	Normal	Parafilm			YoungToOld	29	FFFFPP	recorded	yes	light_intensity: 20to30
Temperature	20140123	20140417	84	Yoko_Matsuzaki	HMS	17.5	24L0D		White	20	30	Normal	Parafilm			YoungToOld	30	FFFFFPF	recorded	yes	light_intensity: 20to30
Temperature	20140123	20140417	84	Yoko_Matsuzaki	HMS	17.5	24L0D		White	20	30	Normal	Parafilm			YoungToOld	31	FFPP	recorded	yes	light_intensity: 20to30
Temperature	20140123	20140417	84	Yoko_Matsuzaki	HMS	17.5	24L0D		White	20	30	Normal	Parafilm			YoungToOld	32	FFFFPP	recorded	yes	light_intensity: 20to30
Temperature	20140123	20140417	84	Yoko_Matsuzaki	HMS	17.5	24L0D		White	20	30	Normal	Parafilm			YoungToOld	33	FFFPPP	recorded	yes	light_intensity: 20to30
Temperature	20140123	20140417	84	Yoko_Matsuzaki	HMS	17.5	24L0D		White	20	30	Normal	Parafilm			YoungToOld	34	FFFFPP	recorded	yes	light_intensity: 20to30
Temperature	20140123	20140417	84	Yoko_Matsuzaki	HMS	17.5	24L0D		White	20	30	Normal	Parafilm			YoungToOld	35	FFPP	recorded	yes	light_intensity: 20to30
Temperature	20140123	20140417	84	Yoko_Matsuzaki	HMS	17.5	24L0D		White	20	30	Normal	Parafilm			YoungToOld	36	FFFPPP	recorded	yes	light_intensity: 20to30
Temperature	20140123	20140417	84	Yoko_Matsuzaki	HMS	17.5	24L0D		White	20	30	Normal	Parafilm			YoungToOld	37	FFFFPF	recorded	yes	light_intensity: 20to30
Temperature	20140123	20140417	84	Yoko_Matsuzaki	HMS	17.5	24L0D		White	20	30	Normal	Parafilm			YoungToOld	38	FPPPF	recorded	yes	light_intensity: 20to30
Temperature	20140123	20140417	84	Yoko_Matsuzaki	HMS	17.5	24L0D		White	20	30	Normal	Parafilm			YoungToOld	39	FPPP	recorded	yes	light_intensity: 20to30
Temperature	20140123	20140417	84	Yoko_Matsuzaki	HMS	17.5	24L0D		White	20	30	Normal	Parafilm			YoungToOld	40	PPP	recorded	yes	light_intensity: 20to30
Temperature	20140123	20140417	84	Yoko_Matsuzaki	HMS	17.5	24L0D		White	20	30	Normal	Parafilm			YoungToOld	41	CHHFPP	recorded	yes	light_intensity: 20to30
Temperature	20140123	20140417	84	Yoko_Matsuzaki	HMS	17.5	24L0D		White	20	30	Normal	Parafilm			YoungToOld	42	PFFFFFF	recorded	yes	light_intensity: 20to30
Temperature	20140123	20140417	84	Yoko_Matsuzaki	HMS	17.5	24L0D		White	20	30	Normal	Parafilm			YoungToOld	43	FFPP	recorded	yes	light_intensity: 20to30
Temperature	20140123	20140417	84	Yoko_Matsuzaki	HMS	17.5	24L0D		White	20	30	Normal	Parafilm			YoungToOld	44	FFFFPP	recorded	yes	light_intensity: 20to30
Temperature	20140123	20140417	84	Yoko_Matsuzaki	HMS	17.5	24L0D		White	20	30	Normal	Parafilm			YoungToOld	45	FFFPP	recorded	yes	light_intensity: 20to30
Temperature	20140123	20140417	84	Yoko_Matsuzaki	HMS	15	24L0D		White	20	30	Normal	Parafilm			YoungToOld	1	FFPP	recorded	yes	light_intensity: 20to30
Temperature	20140123	20140417	84	Yoko_Matsuzaki	HMS	15	24L0D		White	20	30	Normal	Parafilm			YoungToOld	2	FPP	recorded	yes	light_intensity: 20to30
Temperature	20140123	20140417	84	Yoko_Matsuzaki	HMS	15	24L0D		White	20	30	Normal	Parafilm			YoungToOld	3	FFFPP	recorded	yes	light_intensity: 20to30
Temperature	20140123	20140417	84	Yoko_Matsuzaki	HMS	15	24L0D		White	20	30	Normal	Parafilm			YoungToOld	4	FFP	recorded	yes	light_intensity: 20to30
Temperature	20140123	20140417	84	Yoko_Matsuzaki	HMS	15	24L0D		White	20	30	Normal	Parafilm			YoungToOld	5	FPPP	recorded	yes	light_intensity: 20to30
Temperature	20140123	20140417	84	Yoko_Matsuzaki	HMS	15	24L0D		White	20	30	Normal	Parafilm			YoungToOld	6	FFFPP	recorded	yes	light_intensity: 20to30
Temperature	20140123	20140417	84	Yoko_Matsuzaki	HMS	15	24L0D		White	20	30	Normal	Parafilm			YoungToOld	7	FPPP	recorded	yes	light_intensity: 20to30
Temperature	20140123	20140417	84	Yoko_Matsuzaki	HMS	15	24L0D		White	20	30	Normal	Parafilm			YoungToOld	8	FFPPP	recorded	yes	light_intensity: 20to30
Temperature	20140123	20140417	84	Yoko_Matsuzaki	HMS	15	24L0D		White	20	30	Normal	Parafilm			YoungToOld	9	FFPP	recorded	yes	light_intensity: 20to30
Temperature	20140123	20140417	84	Yoko_Matsuzaki	HMS	15	24L0D		White	20	30	Normal	Parafilm			YoungToOld	10	FPP	recorded	yes	light_intensity: 20to30
Temperature	20140123	20140417	84	Yoko_Matsuzaki	HMS	15	24L0D		White	20	30	Normal	Parafilm			YoungToOld	11	FPF	recorded	yes	light_intensity: 20to30
Temperature	20140123	20140417	84	Yoko_Matsuzaki	HMS	15	24L0D		White	20	30	Normal	Parafilm			YoungToOld	12	FPPP	recorded	yes	light_intensity: 20to30
Temperature	20140123	20140417	84	Yoko_Matsuzaki	HMS	15	24L0D		White	20	30	Normal	Parafilm			YoungToOld	13	FFPP	recorded	yes	light_intensity: 20to30
Temperature	20140123	20140417	84	Yoko_Matsuzaki	HMS	15	24L0D		White	20	30	Normal	Parafilm			YoungToOld	14	PPP	recorded	yes	light_intensity: 20to30
Temperature	20140123	20140417	84	Yoko_Matsuzaki	HMS	15	24L0D		White	20	30	Normal	Parafilm			YoungToOld	15	PPP	recorded	yes	light_intensity: 20to30
Temperature	20140123	20140417	84	Yoko_Matsuzaki	HMS	15	24L0D		White	20	30	Normal	Parafilm			YoungToOld	16	FFFPF	recorded	yes	light_intensity: 20to30
Temperature	20140123	20140417	84	Yoko_Matsuzaki	HMS	15	24L0D		White	20	30	Normal	Parafilm			YoungToOld	17	FPPP	recorded	yes	light_intensity: 20to30
Temperature	20140123	20140417	84	Yoko_Matsuzaki	HMS	15	24L0D		White	20	30	Normal	Parafilm			YoungToOld	18	PFP	recorded	yes	light_intensity: 20to30
Temperature	20140123	20140417	84	Yoko_Matsuzaki	HMS	15	24L0D		White	20	30	Normal	Parafilm			YoungToOld	19	FFPP	recorded	yes	light_intensity: 20to30
Temperature	20140123	20140417	84	Yoko_Matsuzaki	HMS	15	24L0D		White	20	30	Normal	Parafilm			YoungToOld	20	FFPPP	recorded	yes	light_intensity: 20to30
Temperature	20140123	20140417	84	Yoko_Matsuzaki	HMS	15	24L0D		White	20	30	Normal	Parafilm			YoungToOld	21	FPP	recorded	yes	light_intensity: 20to30
Temperature	20140123	20140417	84	Yoko_Matsuzaki	HMS	15	24L0D		White	20	30	Normal	Parafilm			YoungToOld	22	FFFPP	recorded	yes	light_intensity: 20to30
Temperature	20140123	20140417	84	Yoko_Matsuzaki	HMS	15	24L0D		White	20	30	Normal	Parafilm			YoungToOld	23	FPPP	recorded	yes	light_intensity: 20to30
Temperature	20140123	20140417	84	Yoko_Matsuzaki	HMS	15	24L0D		White	20	30	Normal	Parafilm			YoungToOld	24	PPP	recorded	yes	light_intensity: 20to30
Temperature	20140123	20140417	84	Yoko_Matsuzaki	HMS	15	24L0D		White	20	30	Normal	Parafilm			YoungToOld	25	FFPPP	recorded	yes	light_intensity: 20to30
Temperature	20140123	20140417	84	Yoko_Matsuzaki	HMS	15	24L0D		White	20	30	Normal	Parafilm			YoungToOld	26	FPP	recorded	yes	light_intensity: 20to30
Temperature	20140123	20140417	84	Yoko_Matsuzaki	HMS	15	24L0D		White	20	30	Normal	Parafilm			YoungToOld	27	FFFFFFP	recorded	yes	light_intensity: 20to30
Temperature	20140123	20140417	84	Yoko_Matsuzaki	HMS	15	24L0D		White	20	30	Normal	Parafilm			YoungToOld	28	FPP	recorded	yes	light_intensity: 20to30
Temperature	20140123	20140417	84	Yoko_Matsuzaki	HMS	15	24L0D		White	20	30	Normal	Parafilm			YoungToOld	29	FPP	recorded	yes	light_intensity: 20to30
Temperature	20140123	20140417	84	Yoko_Matsuzaki	HMS	15	24L0D		White	20	30	Normal	Parafilm			YoungToOld	30	FPPP	recorded	yes	light_intensity: 20to30
Temperature	20140123	20140417	84	Yoko_Matsuzaki	HMS	15	24L0D		White	20	30	Normal	Parafilm			YoungToOld	31	PPP	recorded	yes	light_intensity: 20to30
Temperature	20140123	20140417	84	Yoko_Matsuzaki	HMS	15	24L0D		White	20	30	Normal	Parafilm			YoungToOld	32	PPP	recorded	yes	light_intensity: 20to30
Temperature	20140123	20140417	84	Yoko_Matsuzaki	HMS	15	24L0D		White	20	30	Normal	Parafilm			YoungToOld	33	FFP	recorded	yes	light_intensity: 20to30
Temperature	20140123	20140417	84	Yoko_Matsuzaki	HMS	15	24L0D		White	20	30	Normal	Parafilm			YoungToOld	34	FPP	recorded	yes	light_intensity: 20to30
Temperature	20140123	20140417	84	Yoko_Matsuzaki	HMS	15	24L0D		White	20	30	Normal	Parafilm			YoungToOld	35	FPP	recorded	yes	light_intensity: 20to30
Temperature	20140123	20140417	84	Yoko_Matsuzaki	HMS	15	24L0D		White	20	30	Normal	Parafilm			YoungToOld	36	PPP	recorded	yes	light_intensity: 20to30
Temperature	20140123	20140417	84	Yoko_Matsuzaki	HMS	15	24L0D		White	20	30	Normal	Parafilm			YoungToOld	37	FFFFP	recorded	yes	light_intensity: 20to30
Temperature	20140123	20140417	84	Yoko_Matsuzaki	HMS	15	24L0D		White	20	30	Normal	Parafilm			YoungToOld	38	FFFPP	recorded	yes	light_intensity: 20to30
Temperature	20140123	20140417	84	Yoko_Matsuzaki	HMS	15	24L0D		White	20	30	Normal	Parafilm			YoungToOld	39	FFFPF	recorded	yes	light_intensity: 20to30
Temperature	20140123	20140417	84	Yoko_Matsuzaki	HMS	15	24L0D		White	20	30	Normal	Parafilm			YoungToOld	40	FPPP	recorded	yes	light_intensity: 20to30
Temperature	20140123	20140417	84	Yoko_Matsuzaki	HMS	15	24L0D		White	20	30	Normal	Parafilm			YoungToOld	41	FPP	recorded	yes	light_intensity: 20to30
Temperature	20140123	20140417	84	Yoko_Matsuzaki	HMS	15	24L0D		White	20	30	Normal	Parafilm			YoungToOld	42	FPP	recorded	yes	light_intensity: 20to30
Temperature	20140123	20140417	84	Yoko_Matsuzaki	HMS	15	24L0D		White	20	30	Normal	Parafilm			YoungToOld	43	FFPF	recorded	yes	light_intensity: 20to30
Temperature	20140123	20140417	84	Yoko_Matsuzaki	HMS	15	24L0D		White	20	30	Normal	Parafilm			YoungToOld	44	FPPP	recorded	yes	light_intensity: 20to30
Temperature	20140123	20140417	84	Yoko_Matsuzaki	HMS	15	24L0D		White	20	30	Normal	Parafilm			YoungToOld	45	PPPP	recorded	yes	light_intensity: 20to30
ShortDay	20140123	20140417	84	Yoko_Matsuzaki	HMS	25	24L0D		White	20	30	Normal	Parafilm			YoungToOld	1	PPPFFFPFF	recorded	yes	light_intensity: 20to30
ShortDay	20140123	20140417	84	Yoko_Matsuzaki	HMS	25	24L0D		White	20	30	Normal	Parafilm			YoungToOld	2	FFFFFFPPP	recorded	yes	light_intensity: 20to30
ShortDay	20140123	20140417	84	Yoko_Matsuzaki	HMS	25	24L0D		White	20	30	Normal	Parafilm			YoungToOld	3	FFFFFFPF	recorded	yes	light_intensity: 20to30
ShortDay	20140123	20140417	84	Yoko_Matsuzaki	HMS	25	24L0D		White	20	30	Normal	Parafilm			YoungToOld	4	PPFFFPF	recorded	yes	light_intensity: 20to30
ShortDay	20140123	20140417	84	Yoko_Matsuzaki	HMS	25	24L0D		White	20	30	Normal	Parafilm			YoungToOld	5	PPFFFPF	recorded	yes	light_intensity: 20to30
ShortDay	20140123	20140417	84	Yoko_Matsuzaki	HMS	25	24L0D		White	20	30	Normal	Parafilm			YoungToOld	6	PPFPP	recorded	yes	light_intensity: 20to30
ShortDay	20140123	20140417	84	Yoko_Matsuzaki	HMS	25	24L0D		White	20	30	Normal	Parafilm			YoungToOld	7	PPFFFFPP	recorded	yes	light_intensity: 20to30
ShortDay	20140123	20140417	84	Yoko_Matsuzaki	HMS	25	24L0D		White	20	30	Normal	Parafilm			YoungToOld	8	PPPFFPP	recorded	yes	light_intensity: 20to30
ShortDay	20140123	20140417	84	Yoko_Matsuzaki	HMS	25	24L0D		White	20	30	Normal	Parafilm			YoungToOld	9	FFFFPPF	recorded	yes	light_intensity: 20to30
ShortDay	20140123	20140417	84	Yoko_Matsuzaki	HMS	25	24L0D		White	20	30	Normal	Parafilm			YoungToOld	10	PPPPFP	recorded	yes	light_intensity: 20to30
ShortDay	20140123	20140417	84	Yoko_Matsuzaki	HMS	25	24L0D		White	20	30	Normal	Parafilm			YoungToOld	11	FFPPFPP	recorded	yes	light_intensity: 20to30
ShortDay	20140123	20140417	84	Yoko_Matsuzaki	HMS	25	24L0D		White	20	30	Normal	Parafilm			YoungToOld	12	PPPFFFF	recorded	yes	light_intensity: 20to30
ShortDay	20140123	20140417	84	Yoko_Matsuzaki	HMS	25	24L0D		White	20	30	Normal	Parafilm			YoungToOld	13	PPPPPFF	recorded	yes	light_intensity: 20to30
ShortDay	20140123	20140417	84	Yoko_Matsuzaki	HMS	25	24L0D		White	20	30	Normal	Parafilm			YoungToOld	14	PFFFFPP	recorded	yes	light_intensity: 20to30
ShortDay	20140123	20140417	84	Yoko_Matsuzaki	HMS	25	24L0D		White	20	30	Normal	Parafilm			YoungToOld	15	PPPPFPP	recorded	yes	light_intensity: 20to30
ShortDay	20140123	20140417	84	Yoko_Matsuzaki	HMS	25	24L0D		White	20	30	Normal	Parafilm			YoungToOld	16	PPPFFPF	recorded	yes	light_intensity: 20to30
ShortDay	20140123	20140417	84	Yoko_Matsuzaki	HMS	25	24L0D		White	20	30	Normal	Parafilm			YoungToOld	17	FPP	recorded	yes	light_intensity: 20to30
ShortDay	20140123	20140417	84	Yoko_Matsuzaki	HMS	25	24L0D		White	20	30	Normal	Parafilm			YoungToOld	18	PPFFFPFF	recorded	yes	light_intensity: 20to30
ShortDay	20140123	20140417	84	Yoko_Matsuzaki	HMS	25	24L0D		White	20	30	Normal	Parafilm			YoungToOld	19	PPPPP	recorded	yes	light_intensity: 20to30
ShortDay	20140123	20140417	84	Yoko_Matsuzaki	HMS	25	24L0D		White	20	30	Normal	Parafilm			YoungToOld	20	PPPPFPP	recorded	yes	light_intensity: 20to30
ShortDay	20140123	20140417	84	Yoko_Matsuzaki	HMS	25	24L0D		White	20	30	Normal	Parafilm			YoungToOld	21	PPFPPF	recorded	yes	light_intensity: 20to30
ShortDay	20140123	20140417	84	Yoko_Matsuzaki	HMS	25	24L0D		White	20	30	Normal	Parafilm			YoungToOld	22	PPFP	recorded	yes	light_intensity: 20to30
ShortDay	20140123	20140417	84	Yoko_Matsuzaki	HMS	25	24L0D		White	20	30	Normal	Parafilm			YoungToOld	23	PPPPFPFPFPPPPFFPF	recorded	yes	light_intensity: 20to30
ShortDay	20140123	20140417	84	Yoko_Matsuzaki	HMS	25	24L0D		White	20	30	Normal	Parafilm			YoungToOld	24	PPPPFFPF	recorded	yes	light_intensity: 20to30
ShortDay	20140123	20140417	84	Yoko_Matsuzaki	HMS	25	24L0D		White	20	30	Normal	Parafilm			YoungToOld	25	PFFFPFFP	recorded	yes	light_intensity: 20to30
ShortDay	20140123	20140417	84	Yoko_Matsuzaki	HMS	25	24L0D		White	20	30	Normal	Parafilm			YoungToOld	26	PFFPP	recorded	yes	light_intensity: 20to30
ShortDay	20140123	20140417	84	Yoko_Matsuzaki	HMS	25	24L0D		White	20	30	Normal	Parafilm			YoungToOld	27	PPFPPP	recorded	yes	light_intensity: 20to30
ShortDay	20140123	20140417	84	Yoko_Matsuzaki	HMS	25	24L0D		White	20	30	Normal	Parafilm			YoungToOld	28	PPPPFFFP	recorded	yes	light_intensity: 20to30
ShortDay	20140123	20140417	84	Yoko_Matsuzaki	HMS	25	24L0D		White	20	30	Normal	Parafilm			YoungToOld	29	PPPFFFFPP	recorded	yes	light_intensity: 20to30
ShortDay	20140123	20140417	84	Yoko_Matsuzaki	HMS	25	24L0D		White	20	30	Normal	Parafilm			YoungToOld	30	PPPPFPP	recorded	yes	light_intensity: 20to30
ShortDay	20140123	20140417	84	Yoko_Matsuzaki	HMS	25	24L0D		White	20	30	Normal	Parafilm			YoungToOld	31	PPPPPFP	recorded	yes	light_intensity: 20to30
ShortDay	20140123	20140417	84	Yoko_Matsuzaki	HMS	25	24L0D		White	20	30	Normal	Parafilm			YoungToOld	32	PPFFFFFPP	recorded	yes	light_intensity: 20to30
ShortDay	20140123	20140417	84	Yoko_Matsuzaki	HMS	25	24L0D		White	20	30	Normal	Parafilm			YoungToOld	33	PPPPFPPP	recorded	yes	light_intensity: 20to30
ShortDay	20140123	20140417	84	Yoko_Matsuzaki	HMS	25	24L0D		White	20	30	Normal	Parafilm			YoungToOld	34	PPPFFFFP	recorded	yes	light_intensity: 20to30
ShortDay	20140123	20140417	84	Yoko_Matsuzaki	HMS	25	24L0D		White	20	30	Normal	Parafilm			YoungToOld	35		recorded	yes	light_intensity: 20to30
ShortDay	20140123	20140417	84	Yoko_Matsuzaki	HMS	25	24L0D		White	20	30	Normal	Parafilm			YoungToOld	36		recorded	yes	light_intensity: 20to30
ShortDay	20140123	20140417	84	Yoko_Matsuzaki	HMS	25	24L0D		White	20	30	Normal	Parafilm			YoungToOld	37	PPPPFFF	recorded	yes	light_intensity: 20to30
ShortDay	20140123	20140417	84	Yoko_Matsuzaki	HMS	25	24L0D		White	20	30	Normal	Parafilm			YoungToOld	38	PPPPPP	recorded	yes	light_intensity: 20to30
ShortDay	20140123	20140417	84	Yoko_Matsuzaki	HMS	25	24L0D		White	20	30	Normal	Parafilm			YoungToOld	39	PPPFFPP	recorded	yes	light_intensity: 20to30
ShortDay	20140123	20140417	84	Yoko_Matsuzaki	HMS	25	24L0D		White	20	30	Normal	Parafilm			YoungToOld	40	PPPFPPP	recorded	yes	light_intensity: 20to30
ShortDay	20140123	20140417	84	Yoko_Matsuzaki	HMS	25	24L0D		White	20	30	Normal	Parafilm			YoungToOld	41	PPPFPP	recorded	yes	light_intensity: 20to30
ShortDay	20140123	20140417	84	Yoko_Matsuzaki	HMS	25	24L0D		White	20	30	Normal	Parafilm			YoungToOld	42	PPPFFPP	recorded	yes	light_intensity: 20to30
ShortDay	20140123	20140417	84	Yoko_Matsuzaki	HMS	25	24L0D		White	20	30	Normal	Parafilm			YoungToOld	43	PPPFPP	recorded	yes	light_intensity: 20to30
ShortDay	20140123	20140417	84	Yoko_Matsuzaki	HMS	25	24L0D		White	20	30	Normal	Parafilm			YoungToOld	44	PPPPF	recorded	yes	light_intensity: 20to30
ShortDay	20140123	20140417	84	Yoko_Matsuzaki	HMS	25	24L0D		White	20	30	Normal	Parafilm			YoungToOld	45	PPFFPFPP	recorded	yes	light_intensity: 20to30
Temperature	20140528	20140828	92	Yoko_Matsuzaki	HMS	15	24L0D		White	20	30	Normal	Parafilm			YoungToOld	1	FFCFPP	recorded	yes	light_intensity: 20to30
Temperature	20140528	20140828	92	Yoko_Matsuzaki	HMS	15	24L0D		White	20	30	Normal	Parafilm			YoungToOld	2	FFCFFFF	recorded	yes	light_intensity: 20to30
Temperature	20140528	20140828	92	Yoko_Matsuzaki	HMS	15	24L0D		White	20	30	Normal	Parafilm			YoungToOld	3	CCCFLPP	recorded	yes	light_intensity: 20to30
Temperature	20140528	20140828	92	Yoko_Matsuzaki	HMS	15	24L0D		White	20	30	Normal	Parafilm			YoungToOld	4	FFPF	recorded	yes	light_intensity: 20to30
Temperature	20140528	20140828	92	Yoko_Matsuzaki	HMS	15	24L0D		White	20	30	Normal	Parafilm			YoungToOld	5	FFFCFPP	recorded	yes	light_intensity: 20to30
Temperature	20140528	20140828	92	Yoko_Matsuzaki	HMS	15	24L0D		White	20	30	Normal	Parafilm			YoungToOld	6	FFFPF	recorded	yes	light_intensity: 20to30
Temperature	20140528	20140828	92	Yoko_Matsuzaki	HMS	15	24L0D		White	20	30	Normal	Parafilm			YoungToOld	7	FFFPF	recorded	yes	light_intensity: 20to30
Temperature	20140528	20140828	92	Yoko_Matsuzaki	HMS	15	24L0D		White	20	30	Normal	Parafilm			YoungToOld	8	FFFCFPP	recorded	yes	light_intensity: 20to30
Temperature	20140528	20140828	92	Yoko_Matsuzaki	HMS	15	24L0D		White	20	30	Normal	Parafilm			YoungToOld	9	FFPPP	recorded	yes	light_intensity: 20to30
Temperature	20140528	20140828	92	Yoko_Matsuzaki	HMS	15	24L0D		White	20	30	Normal	Parafilm			YoungToOld	10	FPP	recorded	yes	light_intensity: 20to30
Temperature	20140528	20140828	92	Yoko_Matsuzaki	HMS	15	24L0D		White	20	30	Normal	Parafilm			YoungToOld	11	CFCFF	recorded	yes	light_intensity: 20to30
Temperature	20140528	20140828	92	Yoko_Matsuzaki	HMS	15	24L0D		White	20	30	Normal	Parafilm			YoungToOld	12	CFPP	recorded	yes	light_intensity: 20to30
Temperature	20140528	20140828	92	Yoko_Matsuzaki	HMS	15	24L0D		White	20	30	Normal	Parafilm			YoungToOld	13	CCPPP	recorded	yes	light_intensity: 20to30
Temperature	20140528	20140828	92	Yoko_Matsuzaki	HMS	15	24L0D		White	20	30	Normal	Parafilm			YoungToOld	14	CFPF	recorded	yes	light_intensity: 20to30
Temperature	20140528	20140828	92	Yoko_Matsuzaki	HMS	15	24L0D		White	20	30	Normal	Parafilm			YoungToOld	15	FFCFFP	recorded	yes	light_intensity: 20to30
Temperature	20140528	20140828	92	Yoko_Matsuzaki	HMS	15	24L0D		White	20	30	Normal	Parafilm			YoungToOld	16	FPPP	recorded	yes	light_intensity: 20to30
Temperature	20140528	20140828	92	Yoko_Matsuzaki	HMS	15	24L0D		White	20	30	Normal	Parafilm			YoungToOld	17	FPP	recorded	yes	light_intensity: 20to30
Temperature	20140528	20140828	92	Yoko_Matsuzaki	HMS	15	24L0D		White	20	30	Normal	Parafilm			YoungToOld	18	FFFPPF	recorded	yes	light_intensity: 20to30
Temperature	20140528	20140828	92	Yoko_Matsuzaki	HMS	15	24L0D		White	20	30	Normal	Parafilm			YoungToOld	19	FFFFPP	recorded	yes	light_intensity: 20to30
Temperature	20140528	20140828	92	Yoko_Matsuzaki	HMS	15	24L0D		White	20	30	Normal	Parafilm			YoungToOld	20	FPF	recorded	yes	light_intensity: 20to30
Temperature	20140528	20140828	92	Yoko_Matsuzaki	HMS	15	24L0D		White	20	30	Normal	Parafilm			YoungToOld	21	FFFPF	recorded	yes	light_intensity: 20to30
Temperature	20140528	20140828	92	Yoko_Matsuzaki	HMS	15	24L0D		White	20	30	Normal	Parafilm			YoungToOld	22	FFFFPF	recorded	yes	light_intensity: 20to30
Temperature	20140528	20140828	92	Yoko_Matsuzaki	HMS	15	24L0D		White	20	30	Normal	Parafilm			YoungToOld	23	FFCFFFF	recorded	yes	light_intensity: 20to30
Temperature	20140528	20140828	92	Yoko_Matsuzaki	HMS	15	24L0D		White	20	30	Normal	Parafilm			YoungToOld	24	FFFFFP	recorded	yes	light_intensity: 20to30
Temperature	20140528	20140828	92	Yoko_Matsuzaki	HMS	15	24L0D		White	20	30	Normal	Parafilm			YoungToOld	25	FFFPP	recorded	yes	light_intensity: 20to30
Temperature	20140528	20140828	92	Yoko_Matsuzaki	HMS	15	24L0D		White	20	30	Normal	Parafilm			YoungToOld	26	FPF	recorded	yes	light_intensity: 20to30
Temperature	20140528	20140828	92	Yoko_Matsuzaki	HMS	15	24L0D		White	20	30	Normal	Parafilm			YoungToOld	27	FFFFPP	recorded	yes	light_intensity: 20to30
Temperature	20140528	20140828	92	Yoko_Matsuzaki	HMS	15	24L0D		White	20	30	Normal	Parafilm			YoungToOld	28	FFPP	recorded	yes	light_intensity: 20to30
Temperature	20140528	20140828	92	Yoko_Matsuzaki	HMS	15	24L0D		White	20	30	Normal	Parafilm			YoungToOld	29	MMPPP	recorded	yes	light_intensity: 20to30
Temperature	20140528	20140828	92	Yoko_Matsuzaki	HMS	15	24L0D		White	20	30	Normal	Parafilm			YoungToOld	30	MCFPPF	recorded	yes	light_intensity: 20to30
Temperature	20140528	20140828	92	Yoko_Matsuzaki	HMS	15	24L0D		White	20	30	Normal	Parafilm			YoungToOld	31	FFPF	recorded	yes	light_intensity: 20to30
Temperature	20140528	20140828	92	Yoko_Matsuzaki	HMS	15	24L0D		White	20	30	Normal	Parafilm			YoungToOld	32	FFFFPP	recorded	yes	light_intensity: 20to30
Temperature	20140528	20140828	92	Yoko_Matsuzaki	HMS	15	24L0D		White	20	30	Normal	Parafilm			YoungToOld	33	FFPP	recorded	yes	light_intensity: 20to30
Temperature	20140528	20140828	92	Yoko_Matsuzaki	HMS	15	24L0D		White	20	30	Normal	Parafilm			YoungToOld	34	FLPP	recorded	yes	light_intensity: 20to30
Temperature	20140528	20140828	92	Yoko_Matsuzaki	HMS	15	24L0D		White	20	30	Normal	Parafilm			YoungToOld	35	FFFPF	recorded	yes	light_intensity: 20to30
Temperature	20140528	20140828	92	Yoko_Matsuzaki	HMS	15	24L0D		White	20	30	Normal	Parafilm			YoungToOld	36	FFFPF	recorded	yes	light_intensity: 20to30
Temperature	20140528	20140828	92	Yoko_Matsuzaki	HMS	15	24L0D		White	20	30	Normal	Parafilm			YoungToOld	37	FFPP	recorded	yes	light_intensity: 20to30
Temperature	20140528	20140828	92	Yoko_Matsuzaki	HMS	15	24L0D		White	20	30	Normal	Parafilm			YoungToOld	38	FFFFF	recorded	yes	light_intensity: 20to30
Temperature	20140528	20140828	92	Yoko_Matsuzaki	HMS	15	24L0D		White	20	30	Normal	Parafilm			YoungToOld	39	FFFFF	recorded	yes	light_intensity: 20to30
Temperature	20140528	20140828	92	Yoko_Matsuzaki	HMS	15	24L0D		White	20	30	Normal	Parafilm			YoungToOld	40	FFPF	recorded	yes	light_intensity: 20to30
Temperature	20140528	20140828	92	Yoko_Matsuzaki	HMS	15	24L0D		White	20	30	Normal	Parafilm			YoungToOld	41	FFPP	recorded	yes	light_intensity: 20to30
Temperature	20140528	20140828	92	Yoko_Matsuzaki	HMS	15	24L0D		White	20	30	Normal	Parafilm			YoungToOld	42	FFFPP	recorded	yes	light_intensity: 20to30
Temperature	20140528	20140828	92	Yoko_Matsuzaki	HMS	15	24L0D		White	20	30	Normal	Parafilm			YoungToOld	43	FFPP	recorded	yes	light_intensity: 20to30
Temperature	20140528	20140828	92	Yoko_Matsuzaki	HMS	15	24L0D		White	20	30	Normal	Parafilm			YoungToOld	44	FFPP	recorded	yes	light_intensity: 20to30
Temperature	20140528	20140828	92	Yoko_Matsuzaki	HMS	15	24L0D		White	20	30	Normal	Parafilm			YoungToOld	45	FFPFP	recorded	yes	light_intensity: 20to30
Temperature	20140528	20140828	92	Yoko_Matsuzaki	HMS	17.5	24L0D		White	20	30	Normal	Parafilm			YoungToOld	1	FFFFFFPF	recorded	yes	light_intensity: 20to30
Temperature	20140528	20140828	92	Yoko_Matsuzaki	HMS	17.5	24L0D		White	20	30	Normal	Parafilm			YoungToOld	2	FFFFFPP	recorded	yes	light_intensity: 20to30
Temperature	20140528	20140828	92	Yoko_Matsuzaki	HMS	17.5	24L0D		White	20	30	Normal	Parafilm			YoungToOld	3	FFFFFFPF	recorded	yes	light_intensity: 20to30
Temperature	20140528	20140828	92	Yoko_Matsuzaki	HMS	17.5	24L0D		White	20	30	Normal	Parafilm			YoungToOld	4	FFFFFF	recorded	yes	light_intensity: 20to30
Temperature	20140528	20140828	92	Yoko_Matsuzaki	HMS	17.5	24L0D		White	20	30	Normal	Parafilm			YoungToOld	5	FFFPF	recorded	yes	light_intensity: 20to30
Temperature	20140528	20140828	92	Yoko_Matsuzaki	HMS	17.5	24L0D		White	20	30	Normal	Parafilm			YoungToOld	6	FFFFFFFFF	recorded	yes	light_intensity: 20to30
Temperature	20140528	20140828	92	Yoko_Matsuzaki	HMS	17.5	24L0D		White	20	30	Normal	Parafilm			YoungToOld	7	FFFLPP	recorded	yes	light_intensity: 20to30
Temperature	20140528	20140828	92	Yoko_Matsuzaki	HMS	17.5	24L0D		White	20	30	Normal	Parafilm			YoungToOld	8	FCFPF	recorded	yes	light_intensity: 20to30
Temperature	20140528	20140828	92	Yoko_Matsuzaki	HMS	17.5	24L0D		White	20	30	Normal	Parafilm			YoungToOld	9	FFFFPF	recorded	yes	light_intensity: 20to30
Temperature	20140528	20140828	92	Yoko_Matsuzaki	HMS	17.5	24L0D		White	20	30	Normal	Parafilm			YoungToOld	10	FFFPF	recorded	yes	light_intensity: 20to30
Temperature	20140528	20140828	92	Yoko_Matsuzaki	HMS	17.5	24L0D		White	20	30	Normal	Parafilm			YoungToOld	11	FPFFFFPF	recorded	yes	light_intensity: 20to30
Temperature	20140528	20140828	92	Yoko_Matsuzaki	HMS	17.5	24L0D		White	20	30	Normal	Parafilm			YoungToOld	12	FFFPP	recorded	yes	light_intensity: 20to30
Temperature	20140528	20140828	92	Yoko_Matsuzaki	HMS	17.5	24L0D		White	20	30	Normal	Parafilm			YoungToOld	13	FCPF	recorded	yes	light_intensity: 20to30
Temperature	20140528	20140828	92	Yoko_Matsuzaki	HMS	17.5	24L0D		White	20	30	Normal	Parafilm			YoungToOld	14	PFFPP	recorded	yes	light_intensity: 20to30
Temperature	20140528	20140828	92	Yoko_Matsuzaki	HMS	17.5	24L0D		White	20	30	Normal	Parafilm			YoungToOld	15	FFFFFPH	recorded	yes	light_intensity: 20to30
Temperature	20140528	20140828	92	Yoko_Matsuzaki	HMS	17.5	24L0D		White	20	30	Normal	Parafilm			YoungToOld	16	FFFFFF	recorded	yes	light_intensity: 20to30
Temperature	20140528	20140828	92	Yoko_Matsuzaki	HMS	17.5	24L0D		White	20	30	Normal	Parafilm			YoungToOld	17	FFPP	recorded	yes	light_intensity: 20to30
Temperature	20140528	20140828	92	Yoko_Matsuzaki	HMS	17.5	24L0D		White	20	30	Normal	Parafilm			YoungToOld	18	FFPFF	recorded	yes	light_intensity: 20to30
Temperature	20140528	20140828	92	Yoko_Matsuzaki	HMS	17.5	24L0D		White	20	30	Normal	Parafilm			YoungToOld	19	FFFFFPP	recorded	yes	light_intensity: 20to30
Temperature	20140528	20140828	92	Yoko_Matsuzaki	HMS	17.5	24L0D		White	20	30	Normal	Parafilm			YoungToOld	20	FFFFFPF	recorded	yes	light_intensity: 20to30
Temperature	20140528	20140828	92	Yoko_Matsuzaki	HMS	17.5	24L0D		White	20	30	Normal	Parafilm			YoungToOld	21	FFFPF	recorded	yes	light_intensity: 20to30
Temperature	20140528	20140828	92	Yoko_Matsuzaki	HMS	17.5	24L0D		White	20	30	Normal	Parafilm			YoungToOld	22	FFPP	recorded	yes	light_intensity: 20to30
Temperature	20140528	20140828	92	Yoko_Matsuzaki	HMS	17.5	24L0D		White	20	30	Normal	Parafilm			YoungToOld	23	FFPFF	recorded	yes	light_intensity: 20to30
Temperature	20140528	20140828	92	Yoko_Matsuzaki	HMS	17.5	24L0D		White	20	30	Normal	Parafilm			YoungToOld	24	FFFFFP	recorded	yes	light_intensity: 20to30
Temperature	20140528	20140828	92	Yoko_Matsuzaki	HMS	17.5	24L0D		White	20	30	Normal	Parafilm			YoungToOld	25	FFPF	recorded	yes	light_intensity: 20to30
Temperature	20140528	20140828	92	Yoko_Matsuzaki	HMS	17.5	24L0D		White	20	30	Normal	Parafilm			YoungToOld	26	MFFPF	recorded	yes	light_intensity: 20to30
Temperature	20140528	20140828	92	Yoko_Matsuzaki	HMS	17.5	24L0D		White	20	30	Normal	Parafilm			YoungToOld	27	FFPF	recorded	yes	light_intensity: 20to30
Temperature	20140528	20140828	92	Yoko_Matsuzaki	HMS	17.5	24L0D		White	20	30	Normal	Parafilm			YoungToOld	28	PFFFPP	recorded	yes	light_intensity: 20to30
Temperature	20140528	20140828	92	Yoko_Matsuzaki	HMS	17.5	24L0D		White	20	30	Normal	Parafilm			YoungToOld	29	FFFFFF	recorded	yes	light_intensity: 20to30
Temperature	20140528	20140828	92	Yoko_Matsuzaki	HMS	17.5	24L0D		White	20	30	Normal	Parafilm			YoungToOld	30	FFFMFF	recorded	yes	light_intensity: 20to30
Temperature	20140528	20140828	92	Yoko_Matsuzaki	HMS	17.5	24L0D		White	20	30	Normal	Parafilm			YoungToOld	31	FFFFPF	recorded	yes	light_intensity: 20to30
Temperature	20140528	20140828	92	Yoko_Matsuzaki	HMS	17.5	24L0D		White	20	30	Normal	Parafilm			YoungToOld	32	FFFPF	recorded	yes	light_intensity: 20to30
Temperature	20140528	20140828	92	Yoko_Matsuzaki	HMS	17.5	24L0D		White	20	30	Normal	Parafilm			YoungToOld	33	PFFFMFP	recorded	yes	light_intensity: 20to30
Temperature	20140528	20140828	92	Yoko_Matsuzaki	HMS	17.5	24L0D		White	20	30	Normal	Parafilm			YoungToOld	34	FFFPP	recorded	yes	light_intensity: 20to30
Temperature	20140528	20140828	92	Yoko_Matsuzaki	HMS	17.5	24L0D		White	20	30	Normal	Parafilm			YoungToOld	35	PFFFFF	recorded	yes	light_intensity: 20to30
Temperature	20140528	20140828	92	Yoko_Matsuzaki	HMS	17.5	24L0D		White	20	30	Normal	Parafilm			YoungToOld	36	PFFFPF	recorded	yes	light_intensity: 20to30
Temperature	20140528	20140828	92	Yoko_Matsuzaki	HMS	17.5	24L0D		White	20	30	Normal	Parafilm			YoungToOld	37	FFFFPFPF	recorded	yes	light_intensity: 20to30
Temperature	20140528	20140828	92	Yoko_Matsuzaki	HMS	17.5	24L0D		White	20	30	Normal	Parafilm			YoungToOld	38	FFFDFP	recorded	yes	light_intensity: 20to30
Temperature	20140528	20140828	92	Yoko_Matsuzaki	HMS	17.5	24L0D		White	20	30	Normal	Parafilm			YoungToOld	39	FFFFPP	recorded	yes	light_intensity: 20to30
Temperature	20140528	20140828	92	Yoko_Matsuzaki	HMS	17.5	24L0D		White	20	30	Normal	Parafilm			YoungToOld	40	FFFFFF	recorded	yes	light_intensity: 20to30
Temperature	20140528	20140828	92	Yoko_Matsuzaki	HMS	17.5	24L0D		White	20	30	Normal	Parafilm			YoungToOld	41	FFFFFPF	recorded	yes	light_intensity: 20to30
Temperature	20140528	20140828	92	Yoko_Matsuzaki	HMS	17.5	24L0D		White	20	30	Normal	Parafilm			YoungToOld	42	PFFFPP	recorded	yes	light_intensity: 20to30
Temperature	20140528	20140828	92	Yoko_Matsuzaki	HMS	17.5	24L0D		White	20	30	Normal	Parafilm			YoungToOld	43	FFFPP	recorded	yes	light_intensity: 20to30
Temperature	20140528	20140828	92	Yoko_Matsuzaki	HMS	17.5	24L0D		White	20	30	Normal	Parafilm			YoungToOld	44	FFFFFFF	recorded	yes	light_intensity: 20to30
Temperature	20140528	20140828	92	Yoko_Matsuzaki	HMS	17.5	24L0D		White	20	30	Normal	Parafilm			YoungToOld	45	FFPPP	recorded	yes	light_intensity: 20to30
Temperature	20140528	20140828	92	Yoko_Matsuzaki	HMS	20	24L0D		White	20	30	Normal	Parafilm			YoungToOld	1	PPFPFP	recorded	yes	light_intensity: 20to30
Temperature	20140528	20140828	92	Yoko_Matsuzaki	HMS	20	24L0D		White	20	30	Normal	Parafilm			YoungToOld	2	PPFFFPP	recorded	yes	light_intensity: 20to30
Temperature	20140528	20140828	92	Yoko_Matsuzaki	HMS	20	24L0D		White	20	30	Normal	Parafilm			YoungToOld	3	FFFFFFPF	recorded	yes	light_intensity: 20to30
Temperature	20140528	20140828	92	Yoko_Matsuzaki	HMS	20	24L0D		White	20	30	Normal	Parafilm			YoungToOld	4	FFFPF	recorded	yes	light_intensity: 20to30
Temperature	20140528	20140828	92	Yoko_Matsuzaki	HMS	20	24L0D		White	20	30	Normal	Parafilm			YoungToOld	5	MFPF	recorded	yes	light_intensity: 20to30
Temperature	20140528	20140828	92	Yoko_Matsuzaki	HMS	20	24L0D		White	20	30	Normal	Parafilm			YoungToOld	6	FFFPFP	recorded	yes	light_intensity: 20to30
Temperature	20140528	20140828	92	Yoko_Matsuzaki	HMS	20	24L0D		White	20	30	Normal	Parafilm			YoungToOld	7	PFFFFP	recorded	yes	light_intensity: 20to30
Temperature	20140528	20140828	92	Yoko_Matsuzaki	HMS	20	24L0D		White	20	30	Normal	Parafilm			YoungToOld	8	FFFFPF	recorded	yes	light_intensity: 20to30
Temperature	20140528	20140828	92	Yoko_Matsuzaki	HMS	20	24L0D		White	20	30	Normal	Parafilm			YoungToOld	9	FFFFFFPF	recorded	yes	light_intensity: 20to30
Temperature	20140528	20140828	92	Yoko_Matsuzaki	HMS	20	24L0D		White	20	30	Normal	Parafilm			YoungToOld	10	PFFFFPF	recorded	yes	light_intensity: 20to30
Temperature	20140528	20140828	92	Yoko_Matsuzaki	HMS	20	24L0D		White	20	30	Normal	Parafilm			YoungToOld	11	PFFFPP	recorded	yes	light_intensity: 20to30
Temperature	20140528	20140828	92	Yoko_Matsuzaki	HMS	20	24L0D		White	20	30	Normal	Parafilm			YoungToOld	12	FFFFFFF	recorded	yes	light_intensity: 20to30
Temperature	20140528	20140828	92	Yoko_Matsuzaki	HMS	20	24L0D		White	20	30	Normal	Parafilm			YoungToOld	13	FFFFFPPP	recorded	yes	light_intensity: 20to30
Temperature	20140528	20140828	92	Yoko_Matsuzaki	HMS	20	24L0D		White	20	30	Normal	Parafilm			YoungToOld	14	FFLPP	recorded	yes	light_intensity: 20to30
Temperature	20140528	20140828	92	Yoko_Matsuzaki	HMS	20	24L0D		White	20	30	Normal	Parafilm			YoungToOld	15	PFFFPF	recorded	yes	light_intensity: 20to30
Temperature	20140528	20140828	92	Yoko_Matsuzaki	HMS	20	24L0D		White	20	30	Normal	Parafilm			YoungToOld	16	FCCFPF	recorded	yes	light_intensity: 20to30
Temperature	20140528	20140828	92	Yoko_Matsuzaki	HMS	20	24L0D		White	20	30	Normal	Parafilm			YoungToOld	17	PFFFFP	recorded	yes	light_intensity: 20to30
Temperature	20140528	20140828	92	Yoko_Matsuzaki	HMS	20	24L0D		White	20	30	Normal	Parafilm			YoungToOld	18	PCCFFP	recorded	yes	light_intensity: 20to30
Temperature	20140528	20140828	92	Yoko_Matsuzaki	HMS	20	24L0D		White	20	30	Normal	Parafilm			YoungToOld	19	PFFFFPC	recorded	yes	light_intensity: 20to30
Temperature	20140528	20140828	92	Yoko_Matsuzaki	HMS	20	24L0D		White	20	30	Normal	Parafilm			YoungToOld	20	FFFFFPF	recorded	yes	light_intensity: 20to30
Temperature	20140528	20140828	92	Yoko_Matsuzaki	HMS	20	24L0D		White	20	30	Normal	Parafilm			YoungToOld	21	FFFFPF	recorded	yes	light_intensity: 20to30
Temperature	20140528	20140828	92	Yoko_Matsuzaki	HMS	20	24L0D		White	20	30	Normal	Parafilm			YoungToOld	22	FFFFFFP	recorded	yes	light_intensity: 20to30
Temperature	20140528	20140828	92	Yoko_Matsuzaki	HMS	20	24L0D		White	20	30	Normal	Parafilm			YoungToOld	23	PFFFFP	recorded	yes	light_intensity: 20to30
Temperature	20140528	20140828	92	Yoko_Matsuzaki	HMS	20	24L0D		White	20	30	Normal	Parafilm			YoungToOld	24	PFFFLFF	recorded	yes	light_intensity: 20to30
Temperature	20140528	20140828	92	Yoko_Matsuzaki	HMS	20	24L0D		White	20	30	Normal	Parafilm			YoungToOld	25	PPFFFPFF	recorded	yes	light_intensity: 20to30
Temperature	20140528	20140828	92	Yoko_Matsuzaki	HMS	20	24L0D		White	20	30	Normal	Parafilm			YoungToOld	26	FFFFPFP	recorded	yes	light_intensity: 20to30
Temperature	20140528	20140828	92	Yoko_Matsuzaki	HMS	20	24L0D		White	20	30	Normal	Parafilm			YoungToOld	27	FFFFFPF	recorded	yes	light_intensity: 20to30
Temperature	20140528	20140828	92	Yoko_Matsuzaki	HMS	20	24L0D		White	20	30	Normal	Parafilm			YoungToOld	28	FFCFPFFPFF	recorded	yes	light_intensity: 20to30
Temperature	20140528	20140828	92	Yoko_Matsuzaki	HMS	20	24L0D		White	20	30	Normal	Parafilm			YoungToOld	29	FFFFPF	recorded	yes	light_intensity: 20to30
Temperature	20140528	20140828	92	Yoko_Matsuzaki	HMS	20	24L0D		White	20	30	Normal	Parafilm			YoungToOld	30	FFFFFLP	recorded	yes	light_intensity: 20to30
Temperature	20140528	20140828	92	Yoko_Matsuzaki	HMS	20	24L0D		White	20	30	Normal	Parafilm			YoungToOld	31	FFFPFF	recorded	yes	light_intensity: 20to30
Temperature	20140528	20140828	92	Yoko_Matsuzaki	HMS	20	24L0D		White	20	30	Normal	Parafilm			YoungToOld	32	FFFFF	recorded	yes	light_intensity: 20to30
Temperature	20140528	20140828	92	Yoko_Matsuzaki	HMS	20	24L0D		White	20	30	Normal	Parafilm			YoungToOld	33	PFFFFPF	recorded	yes	light_intensity: 20to30
Temperature	20140528	20140828	92	Yoko_Matsuzaki	HMS	20	24L0D		White	20	30	Normal	Parafilm			YoungToOld	34	FFFFP	recorded	yes	light_intensity: 20to30
Temperature	20140528	20140828	92	Yoko_Matsuzaki	HMS	20	24L0D		White	20	30	Normal	Parafilm			YoungToOld	35	FFFPP	recorded	yes	light_intensity: 20to30
Temperature	20140528	20140828	92	Yoko_Matsuzaki	HMS	20	24L0D		White	20	30	Normal	Parafilm			YoungToOld	36	FFFFPP	recorded	yes	light_intensity: 20to30
Temperature	20140528	20140828	92	Yoko_Matsuzaki	HMS	20	24L0D		White	20	30	Normal	Parafilm			YoungToOld	37	FFCFPF	recorded	yes	light_intensity: 20to30
Temperature	20140528	20140828	92	Yoko_Matsuzaki	HMS	20	24L0D		White	20	30	Normal	Parafilm			YoungToOld	38	PFFPF	recorded	yes	light_intensity: 20to30
Temperature	20140528	20140828	92	Yoko_Matsuzaki	HMS	20	24L0D		White	20	30	Normal	Parafilm			YoungToOld	39	FFFFPF	recorded	yes	light_intensity: 20to30
Temperature	20140528	20140828	92	Yoko_Matsuzaki	HMS	20	24L0D		White	20	30	Normal	Parafilm			YoungToOld	40	FFFFFFPF	recorded	yes	light_intensity: 20to30
Temperature	20140528	20140828	92	Yoko_Matsuzaki	HMS	20	24L0D		White	20	30	Normal	Parafilm			YoungToOld	41	FFFFFFP	recorded	yes	light_intensity: 20to30
Temperature	20140528	20140828	92	Yoko_Matsuzaki	HMS	20	24L0D		White	20	30	Normal	Parafilm			YoungToOld	42	FFFFPPP	recorded	yes	light_intensity: 20to30
Temperature	20140528	20140828	92	Yoko_Matsuzaki	HMS	20	24L0D		White	20	30	Normal	Parafilm			YoungToOld	43	FFFFFP	recorded	yes	light_intensity: 20to30
Temperature	20140528	20140828	92	Yoko_Matsuzaki	HMS	20	24L0D		White	20	30	Normal	Parafilm			YoungToOld	44	FFFPPF	recorded	yes	light_intensity: 20to30
Temperature	20140528	20140828	92	Yoko_Matsuzaki	HMS	20	24L0D		White	20	30	Normal	Parafilm			YoungToOld	45	FFFFFFP	recorded	yes	light_intensity: 20to30
Temperature	20140528	20140828	92	Yoko_Matsuzaki	HMS	22.5	24L0D		White	20	30	Normal	Parafilm			YoungToOld	1	FFFFFFFPFF	recorded	yes	light_intensity: 20to30
Temperature	20140528	20140828	92	Yoko_Matsuzaki	HMS	22.5	24L0D		White	20	30	Normal	Parafilm			YoungToOld	2	PPPFFFFF	recorded	yes	light_intensity: 20to30
Temperature	20140528	20140828	92	Yoko_Matsuzaki	HMS	22.5	24L0D		White	20	30	Normal	Parafilm			YoungToOld	3	FPFPFFFFFP	recorded	yes	light_intensity: 20to30
Temperature	20140528	20140828	92	Yoko_Matsuzaki	HMS	22.5	24L0D		White	20	30	Normal	Parafilm			YoungToOld	4	MMFFPPF	recorded	yes	light_intensity: 20to30
Temperature	20140528	20140828	92	Yoko_Matsuzaki	HMS	22.5	24L0D		White	20	30	Normal	Parafilm			YoungToOld	5	PMMMFFFFF	recorded	yes	light_intensity: 20to30
Temperature	20140528	20140828	92	Yoko_Matsuzaki	HMS	22.5	24L0D		White	20	30	Normal	Parafilm			YoungToOld	6	FFFFFFPPP	recorded	yes	light_intensity: 20to30
Temperature	20140528	20140828	92	Yoko_Matsuzaki	HMS	22.5	24L0D		White	20	30	Normal	Parafilm			YoungToOld	7	FFFFFFP	recorded	yes	light_intensity: 20to30
Temperature	20140528	20140828	92	Yoko_Matsuzaki	HMS	22.5	24L0D		White	20	30	Normal	Parafilm			YoungToOld	8	PPPFPF	recorded	yes	light_intensity: 20to30
Temperature	20140528	20140828	92	Yoko_Matsuzaki	HMS	22.5	24L0D		White	20	30	Normal	Parafilm			YoungToOld	9	FFFFFFPFP	recorded	yes	light_intensity: 20to30
Temperature	20140528	20140828	92	Yoko_Matsuzaki	HMS	22.5	24L0D		White	20	30	Normal	Parafilm			YoungToOld	10	FFFFPFF	recorded	yes	light_intensity: 20to30
Temperature	20140528	20140828	92	Yoko_Matsuzaki	HMS	22.5	24L0D		White	20	30	Normal	Parafilm			YoungToOld	11	PPPPFFFPF	recorded	yes	light_intensity: 20to30
Temperature	20140528	20140828	92	Yoko_Matsuzaki	HMS	22.5	24L0D		White	20	30	Normal	Parafilm			YoungToOld	12	PPPFFFPPFF	recorded	yes	light_intensity: 20to30
Temperature	20140528	20140828	92	Yoko_Matsuzaki	HMS	22.5	24L0D		White	20	30	Normal	Parafilm			YoungToOld	13	PPFPFF	recorded	yes	light_intensity: 20to30
Temperature	20140528	20140828	92	Yoko_Matsuzaki	HMS	22.5	24L0D		White	20	30	Normal	Parafilm			YoungToOld	14	PPPPPFFF	recorded	yes	light_intensity: 20to30
Temperature	20140528	20140828	92	Yoko_Matsuzaki	HMS	22.5	24L0D		White	20	30	Normal	Parafilm			YoungToOld	15	PPFFFFP	recorded	yes	light_intensity: 20to30
Temperature	20140528	20140828	92	Yoko_Matsuzaki	HMS	22.5	24L0D		White	20	30	Normal	Parafilm			YoungToOld	16	PPPFFP	recorded	yes	light_intensity: 20to30
Temperature	20140528	20140828	92	Yoko_Matsuzaki	HMS	22.5	24L0D		White	20	30	Normal	Parafilm			YoungToOld	17	MMFPP	recorded	yes	light_intensity: 20to30
Temperature	20140528	20140828	92	Yoko_Matsuzaki	HMS	22.5	24L0D		White	20	30	Normal	Parafilm			YoungToOld	18	PPPFFFPPFF	recorded	yes	light_intensity: 20to30
Temperature	20140528	20140828	92	Yoko_Matsuzaki	HMS	22.5	24L0D		White	20	30	Normal	Parafilm			YoungToOld	19	FPPFPF	recorded	yes	light_intensity: 20to30
Temperature	20140528	20140828	92	Yoko_Matsuzaki	HMS	22.5	24L0D		White	20	30	Normal	Parafilm			YoungToOld	20	FPPPFFPP	recorded	yes	light_intensity: 20to30
Temperature	20140528	20140828	92	Yoko_Matsuzaki	HMS	22.5	24L0D		White	20	30	Normal	Parafilm			YoungToOld	21	PFPFFFPF	recorded	yes	light_intensity: 20to30
Temperature	20140528	20140828	92	Yoko_Matsuzaki	HMS	22.5	24L0D		White	20	30	Normal	Parafilm			YoungToOld	22	FFFFFFPP	recorded	yes	light_intensity: 20to30
Temperature	20140528	20140828	92	Yoko_Matsuzaki	HMS	22.5	24L0D		White	20	30	Normal	Parafilm			YoungToOld	23	FFFFFFFF	recorded	yes	light_intensity: 20to30
Temperature	20140528	20140828	92	Yoko_Matsuzaki	HMS	22.5	24L0D		White	20	30	Normal	Parafilm			YoungToOld	24	PPFFFFFFFF	recorded	yes	light_intensity: 20to30
Temperature	20140528	20140828	92	Yoko_Matsuzaki	HMS	22.5	24L0D		White	20	30	Normal	Parafilm			YoungToOld	25	PFFPPFP	recorded	yes	light_intensity: 20to30
Temperature	20140528	20140828	92	Yoko_Matsuzaki	HMS	22.5	24L0D		White	20	30	Normal	Parafilm			YoungToOld	26	PPFFFPFP	recorded	yes	light_intensity: 20to30
Temperature	20140528	20140828	92	Yoko_Matsuzaki	HMS	22.5	24L0D		White	20	30	Normal	Parafilm			YoungToOld	27		recorded	yes	light_intensity: 20to30
Temperature	20140528	20140828	92	Yoko_Matsuzaki	HMS	22.5	24L0D		White	20	30	Normal	Parafilm			YoungToOld	28	PPPFFFP	recorded	yes	light_intensity: 20to30
Temperature	20140528	20140828	92	Yoko_Matsuzaki	HMS	22.5	24L0D		White	20	30	Normal	Parafilm			YoungToOld	29	FFFFFPPP	recorded	yes	light_intensity: 20to30
Temperature	20140528	20140828	92	Yoko_Matsuzaki	HMS	22.5	24L0D		White	20	30	Normal	Parafilm			YoungToOld	30	PFFFFFP	recorded	yes	light_intensity: 20to30
Temperature	20140528	20140828	92	Yoko_Matsuzaki	HMS	22.5	24L0D		White	20	30	Normal	Parafilm			YoungToOld	31	PPPFFFPFFP	recorded	yes	light_intensity: 20to30
Temperature	20140528	20140828	92	Yoko_Matsuzaki	HMS	22.5	24L0D		White	20	30	Normal	Parafilm			YoungToOld	32	PPPPPFFFF	recorded	yes	light_intensity: 20to30
Temperature	20140528	20140828	92	Yoko_Matsuzaki	HMS	22.5	24L0D		White	20	30	Normal	Parafilm			YoungToOld	33	MPPPPFFF	recorded	yes	light_intensity: 20to30
Temperature	20140528	20140828	92	Yoko_Matsuzaki	HMS	22.5	24L0D		White	20	30	Normal	Parafilm			YoungToOld	34	PPPFPFP	recorded	yes	light_intensity: 20to30
Temperature	20140528	20140828	92	Yoko_Matsuzaki	HMS	22.5	24L0D		White	20	30	Normal	Parafilm			YoungToOld	35	FFFFFFFFP	recorded	yes	light_intensity: 20to30
Temperature	20140528	20140828	92	Yoko_Matsuzaki	HMS	22.5	24L0D		White	20	30	Normal	Parafilm			YoungToOld	36	MFFFFFFFP	recorded	yes	light_intensity: 20to30
Temperature	20140528	20140828	92	Yoko_Matsuzaki	HMS	22.5	24L0D		White	20	30	Normal	Parafilm			YoungToOld	37	PFFFFFPP	recorded	yes	light_intensity: 20to30
Temperature	20140528	20140828	92	Yoko_Matsuzaki	HMS	22.5	24L0D		White	20	30	Normal	Parafilm			YoungToOld	38	MMFFFFLFP	recorded	yes	light_intensity: 20to30
Temperature	20140528	20140828	92	Yoko_Matsuzaki	HMS	22.5	24L0D		White	20	30	Normal	Parafilm			YoungToOld	39	FFFFFPFF	recorded	yes	light_intensity: 20to30
Temperature	20140528	20140828	92	Yoko_Matsuzaki	HMS	22.5	24L0D		White	20	30	Normal	Parafilm			YoungToOld	40	PPFFFFP	recorded	yes	light_intensity: 20to30
Temperature	20140528	20140828	92	Yoko_Matsuzaki	HMS	22.5	24L0D		White	20	30	Normal	Parafilm			YoungToOld	41	PFFPPP	recorded	yes	light_intensity: 20to30
Temperature	20140528	20140828	92	Yoko_Matsuzaki	HMS	22.5	24L0D		White	20	30	Normal	Parafilm			YoungToOld	42	PPFFFFP	recorded	yes	light_intensity: 20to30
Temperature	20140528	20140828	92	Yoko_Matsuzaki	HMS	22.5	24L0D		White	20	30	Normal	Parafilm			YoungToOld	43	PPPFFPP	recorded	yes	light_intensity: 20to30
Temperature	20140528	20140828	92	Yoko_Matsuzaki	HMS	22.5	24L0D		White	20	30	Normal	Parafilm			YoungToOld	44	FFFFPF	recorded	yes	light_intensity: 20to30
Temperature	20140528	20140828	92	Yoko_Matsuzaki	HMS	22.5	24L0D		White	20	30	Normal	Parafilm			YoungToOld	45	PPPFFFPF	recorded	yes	light_intensity: 20to30
Temperature	20140528	20140828	92	Yoko_Matsuzaki	HMS	25	24L0D		White	20	30	Normal	Parafilm			YoungToOld	1	PPPFPFFP	recorded	yes	light_intensity: 20to30
Temperature	20140528	20140828	92	Yoko_Matsuzaki	HMS	25	24L0D		White	20	30	Normal	Parafilm			YoungToOld	2	PPFFPF	recorded	yes	light_intensity: 20to30
Temperature	20140528	20140828	92	Yoko_Matsuzaki	HMS	25	24L0D		White	20	30	Normal	Parafilm			YoungToOld	3	PPPPFPP	recorded	yes	light_intensity: 20to30
Temperature	20140528	20140828	92	Yoko_Matsuzaki	HMS	25	24L0D		White	20	30	Normal	Parafilm			YoungToOld	4	PPPFFFFPF	recorded	yes	light_intensity: 20to30
Temperature	20140528	20140828	92	Yoko_Matsuzaki	HMS	25	24L0D		White	20	30	Normal	Parafilm			YoungToOld	5	MMMFFPF	recorded	yes	light_intensity: 20to30
Temperature	20140528	20140828	92	Yoko_Matsuzaki	HMS	25	24L0D		White	20	30	Normal	Parafilm			YoungToOld	6	PPPPPPFFFF	recorded	yes	light_intensity: 20to30
Temperature	20140528	20140828	92	Yoko_Matsuzaki	HMS	25	24L0D		White	20	30	Normal	Parafilm			YoungToOld	7	PPPPPFFFF	recorded	yes	light_intensity: 20to30
Temperature	20140528	20140828	92	Yoko_Matsuzaki	HMS	25	24L0D		White	20	30	Normal	Parafilm			YoungToOld	8	PPPFFPFP	recorded	yes	light_intensity: 20to30
Temperature	20140528	20140828	92	Yoko_Matsuzaki	HMS	25	24L0D		White	20	30	Normal	Parafilm			YoungToOld	9	PPPFPPFF	recorded	yes	light_intensity: 20to30
Temperature	20140528	20140828	92	Yoko_Matsuzaki	HMS	25	24L0D		White	20	30	Normal	Parafilm			YoungToOld	10	MPMFPF	recorded	yes	light_intensity: 20to30
Temperature	20140528	20140828	92	Yoko_Matsuzaki	HMS	25	24L0D		White	20	30	Normal	Parafilm			YoungToOld	11	PPPPFFFF	recorded	yes	light_intensity: 20to30
Temperature	20140528	20140828	92	Yoko_Matsuzaki	HMS	25	24L0D		White	20	30	Normal	Parafilm			YoungToOld	12	PPPPFFPPF	recorded	yes	light_intensity: 20to30
Temperature	20140528	20140828	92	Yoko_Matsuzaki	HMS	25	24L0D		White	20	30	Normal	Parafilm			YoungToOld	13	PPPPPPFF	recorded	yes	light_intensity: 20to30
Temperature	20140528	20140828	92	Yoko_Matsuzaki	HMS	25	24L0D		White	20	30	Normal	Parafilm			YoungToOld	14	PPPPFFPFP	recorded	yes	light_intensity: 20to30
Temperature	20140528	20140828	92	Yoko_Matsuzaki	HMS	25	24L0D		White	20	30	Normal	Parafilm			YoungToOld	15	PPPPPFFF	recorded	yes	light_intensity: 20to30
Temperature	20140528	20140828	92	Yoko_Matsuzaki	HMS	25	24L0D		White	20	30	Normal	Parafilm			YoungToOld	16	PPPPFFPFP	recorded	yes	light_intensity: 20to30
Temperature	20140528	20140828	92	Yoko_Matsuzaki	HMS	25	24L0D		White	20	30	Normal	Parafilm			YoungToOld	17	PPPPFFF	recorded	yes	light_intensity: 20to30
Temperature	20140528	20140828	92	Yoko_Matsuzaki	HMS	25	24L0D		White	20	30	Normal	Parafilm			YoungToOld	18		recorded	yes	light_intensity: 20to30
Temperature	20140528	20140828	92	Yoko_Matsuzaki	HMS	25	24L0D		White	20	30	Normal	Parafilm			YoungToOld	19	PPFFFFFF	recorded	yes	light_intensity: 20to30
Temperature	20140528	20140828	92	Yoko_Matsuzaki	HMS	25	24L0D		White	20	30	Normal	Parafilm			YoungToOld	20	PPPPFFP	recorded	yes	light_intensity: 20to30
Temperature	20140528	20140828	92	Yoko_Matsuzaki	HMS	25	24L0D		White	20	30	Normal	Parafilm			YoungToOld	21	MPPFFFF	recorded	yes	light_intensity: 20to30
Temperature	20140528	20140828	92	Yoko_Matsuzaki	HMS	25	24L0D		White	20	30	Normal	Parafilm			YoungToOld	22	PPPPPFFFPF	recorded	yes	light_intensity: 20to30
Temperature	20140528	20140828	92	Yoko_Matsuzaki	HMS	25	24L0D		White	20	30	Normal	Parafilm			YoungToOld	23	PPPFFFPF	recorded	yes	light_intensity: 20to30
Temperature	20140528	20140828	92	Yoko_Matsuzaki	HMS	25	24L0D		White	20	30	Normal	Parafilm			YoungToOld	24	PPPPFPP	recorded	yes	light_intensity: 20to30
Temperature	20140528	20140828	92	Yoko_Matsuzaki	HMS	25	24L0D		White	20	30	Normal	Parafilm			YoungToOld	25	PPPPFFPF	recorded	yes	light_intensity: 20to30
Temperature	20140528	20140828	92	Yoko_Matsuzaki	HMS	25	24L0D		White	20	30	Normal	Parafilm			YoungToOld	26	PMPPPFFPP	recorded	yes	light_intensity: 20to30
Temperature	20140528	20140828	92	Yoko_Matsuzaki	HMS	25	24L0D		White	20	30	Normal	Parafilm			YoungToOld	27	PPPPPPFFFP	recorded	yes	light_intensity: 20to30
Temperature	20140528	20140828	92	Yoko_Matsuzaki	HMS	25	24L0D		White	20	30	Normal	Parafilm			YoungToOld	28	PPMPFPF	recorded	yes	light_intensity: 20to30
Temperature	20140528	20140828	92	Yoko_Matsuzaki	HMS	25	24L0D		White	20	30	Normal	Parafilm			YoungToOld	29	PPPPPFPF	recorded	yes	light_intensity: 20to30
Temperature	20140528	20140828	92	Yoko_Matsuzaki	HMS	25	24L0D		White	20	30	Normal	Parafilm			YoungToOld	30	PPPPPFFF	recorded	yes	light_intensity: 20to30
Temperature	20140528	20140828	92	Yoko_Matsuzaki	HMS	25	24L0D		White	20	30	Normal	Parafilm			YoungToOld	31	PPPPFFF	recorded	yes	light_intensity: 20to30
Temperature	20140528	20140828	92	Yoko_Matsuzaki	HMS	25	24L0D		White	20	30	Normal	Parafilm			YoungToOld	32	PPPPFFFPP	recorded	yes	light_intensity: 20to30
Temperature	20140528	20140828	92	Yoko_Matsuzaki	HMS	25	24L0D		White	20	30	Normal	Parafilm			YoungToOld	33	MMPFFFMP	recorded	yes	light_intensity: 20to30
Temperature	20140528	20140828	92	Yoko_Matsuzaki	HMS	25	24L0D		White	20	30	Normal	Parafilm			YoungToOld	34	PPPMPFF	recorded	yes	light_intensity: 20to30
Temperature	20140528	20140828	92	Yoko_Matsuzaki	HMS	25	24L0D		White	20	30	Normal	Parafilm			YoungToOld	35	PPFPPPFFFPF	recorded	yes	light_intensity: 20to30
Temperature	20140528	20140828	92	Yoko_Matsuzaki	HMS	25	24L0D		White	20	30	Normal	Parafilm			YoungToOld	36	PPPFFF	recorded	yes	light_intensity: 20to30
Temperature	20140528	20140828	92	Yoko_Matsuzaki	HMS	25	24L0D		White	20	30	Normal	Parafilm			YoungToOld	37	PPPPPFFPF	recorded	yes	light_intensity: 20to30
Temperature	20140528	20140828	92	Yoko_Matsuzaki	HMS	25	24L0D		White	20	30	Normal	Parafilm			YoungToOld	38	PPPPFPFPF	recorded	yes	light_intensity: 20to30
Temperature	20140528	20140828	92	Yoko_Matsuzaki	HMS	25	24L0D		White	20	30	Normal	Parafilm			YoungToOld	39	PPPFFFPFF	recorded	yes	light_intensity: 20to30
Temperature	20140528	20140828	92	Yoko_Matsuzaki	HMS	25	24L0D		White	20	30	Normal	Parafilm			YoungToOld	40	PPPPPFFF	recorded	yes	light_intensity: 20to30
Temperature	20140528	20140828	92	Yoko_Matsuzaki	HMS	25	24L0D		White	20	30	Normal	Parafilm			YoungToOld	41	PPPPFFFFFFF	recorded	yes	light_intensity: 20to30
Temperature	20140528	20140828	92	Yoko_Matsuzaki	HMS	25	24L0D		White	20	30	Normal	Parafilm			YoungToOld	42	PPPPFPF	recorded	yes	light_intensity: 20to30
Temperature	20140528	20140828	92	Yoko_Matsuzaki	HMS	25	24L0D		White	20	30	Normal	Parafilm			YoungToOld	43	PFFP	recorded	yes	light_intensity: 20to30
Temperature	20140528	20140828	92	Yoko_Matsuzaki	HMS	25	24L0D		White	20	30	Normal	Parafilm			YoungToOld	44	PPPPFFP	recorded	yes	light_intensity: 20to30
Temperature	20140528	20140828	92	Yoko_Matsuzaki	HMS	25	24L0D		White	20	30	Normal	Parafilm			YoungToOld	45	MFFPFPFP	recorded	yes	light_intensity: 20to30
ShortDay2	20140528	20140828	92	Yoko_Matsuzaki	HMS	25	24L0D		White	20	30	Normal	Parafilm			YoungToOld	1	PPPFPFFP	recorded	yes	light_intensity: 20to30
ShortDay2	20140528	20140828	92	Yoko_Matsuzaki	HMS	25	24L0D		White	20	30	Normal	Parafilm			YoungToOld	2	PPFFPF	recorded	yes	light_intensity: 20to30
ShortDay2	20140528	20140828	92	Yoko_Matsuzaki	HMS	25	24L0D		White	20	30	Normal	Parafilm			YoungToOld	3	PPPPFPP	recorded	yes	light_intensity: 20to30
ShortDay2	20140528	20140828	92	Yoko_Matsuzaki	HMS	25	24L0D		White	20	30	Normal	Parafilm			YoungToOld	4	PPPFFFFPF	recorded	yes	light_intensity: 20to30
ShortDay2	20140528	20140828	92	Yoko_Matsuzaki	HMS	25	24L0D		White	20	30	Normal	Parafilm			YoungToOld	5	MMMFFPF	recorded	yes	light_intensity: 20to30
ShortDay2	20140528	20140828	92	Yoko_Matsuzaki	HMS	25	24L0D		White	20	30	Normal	Parafilm			YoungToOld	6	PPPPPPFFFF	recorded	yes	light_intensity: 20to30
ShortDay2	20140528	20140828	92	Yoko_Matsuzaki	HMS	25	24L0D		White	20	30	Normal	Parafilm			YoungToOld	7	PPPPPFFFF	recorded	yes	light_intensity: 20to30
ShortDay2	20140528	20140828	92	Yoko_Matsuzaki	HMS	25	24L0D		White	20	30	Normal	Parafilm			YoungToOld	8	PPPFFPFP	recorded	yes	light_intensity: 20to30
ShortDay2	20140528	20140828	92	Yoko_Matsuzaki	HMS	25	24L0D		White	20	30	Normal	Parafilm			YoungToOld	9	PPPFPPFF	recorded	yes	light_intensity: 20to30
ShortDay2	20140528	20140828	92	Yoko_Matsuzaki	HMS	25	24L0D		White	20	30	Normal	Parafilm			YoungToOld	10	MPMFPF	recorded	yes	light_intensity: 20to30
ShortDay2	20140528	20140828	92	Yoko_Matsuzaki	HMS	25	24L0D		White	20	30	Normal	Parafilm			YoungToOld	11	PPPPFFFF	recorded	yes	light_intensity: 20to30
ShortDay2	20140528	20140828	92	Yoko_Matsuzaki	HMS	25	24L0D		White	20	30	Normal	Parafilm			YoungToOld	12	PPPPFFPPF	recorded	yes	light_intensity: 20to30
ShortDay2	20140528	20140828	92	Yoko_Matsuzaki	HMS	25	24L0D		White	20	30	Normal	Parafilm			YoungToOld	13	PPPPPPFF	recorded	yes	light_intensity: 20to30
ShortDay2	20140528	20140828	92	Yoko_Matsuzaki	HMS	25	24L0D		White	20	30	Normal	Parafilm			YoungToOld	14	PPPPFFPFP	recorded	yes	light_intensity: 20to30
ShortDay2	20140528	20140828	92	Yoko_Matsuzaki	HMS	25	24L0D		White	20	30	Normal	Parafilm			YoungToOld	15	PPPPPFFF	recorded	yes	light_intensity: 20to30
ShortDay2	20140528	20140828	92	Yoko_Matsuzaki	HMS	25	24L0D		White	20	30	Normal	Parafilm			YoungToOld	16	PPPPFFPFP	recorded	yes	light_intensity: 20to30
ShortDay2	20140528	20140828	92	Yoko_Matsuzaki	HMS	25	24L0D		White	20	30	Normal	Parafilm			YoungToOld	17	PPPPFFF	recorded	yes	light_intensity: 20to30
ShortDay2	20140528	20140828	92	Yoko_Matsuzaki	HMS	25	24L0D		White	20	30	Normal	Parafilm			YoungToOld	18		recorded	yes	light_intensity: 20to30
ShortDay2	20140528	20140828	92	Yoko_Matsuzaki	HMS	25	24L0D		White	20	30	Normal	Parafilm			YoungToOld	19	PPFFFFFF	recorded	yes	light_intensity: 20to30
ShortDay2	20140528	20140828	92	Yoko_Matsuzaki	HMS	25	24L0D		White	20	30	Normal	Parafilm			YoungToOld	20	PPPPFFP	recorded	yes	light_intensity: 20to30
ShortDay2	20140528	20140828	92	Yoko_Matsuzaki	HMS	25	24L0D		White	20	30	Normal	Parafilm			YoungToOld	21	MPPFFFF	recorded	yes	light_intensity: 20to30
ShortDay2	20140528	20140828	92	Yoko_Matsuzaki	HMS	25	24L0D		White	20	30	Normal	Parafilm			YoungToOld	22	PPPPPFFFPF	recorded	yes	light_intensity: 20to30
ShortDay2	20140528	20140828	92	Yoko_Matsuzaki	HMS	25	24L0D		White	20	30	Normal	Parafilm			YoungToOld	23	PPPFFFPF	recorded	yes	light_intensity: 20to30
ShortDay2	20140528	20140828	92	Yoko_Matsuzaki	HMS	25	24L0D		White	20	30	Normal	Parafilm			YoungToOld	24	PPPPFPP	recorded	yes	light_intensity: 20to30
ShortDay2	20140528	20140828	92	Yoko_Matsuzaki	HMS	25	24L0D		White	20	30	Normal	Parafilm			YoungToOld	25	PPPPFFPF	recorded	yes	light_intensity: 20to30
ShortDay2	20140528	20140828	92	Yoko_Matsuzaki	HMS	25	24L0D		White	20	30	Normal	Parafilm			YoungToOld	26	PMPPPFFPP	recorded	yes	light_intensity: 20to30
ShortDay2	20140528	20140828	92	Yoko_Matsuzaki	HMS	25	24L0D		White	20	30	Normal	Parafilm			YoungToOld	27	PPPPPPFFFP	recorded	yes	light_intensity: 20to30
ShortDay2	20140528	20140828	92	Yoko_Matsuzaki	HMS	25	24L0D		White	20	30	Normal	Parafilm			YoungToOld	28	PPMPFPF	recorded	yes	light_intensity: 20to30
ShortDay2	20140528	20140828	92	Yoko_Matsuzaki	HMS	25	24L0D		White	20	30	Normal	Parafilm			YoungToOld	29	PPPPPFPF	recorded	yes	light_intensity: 20to30
ShortDay2	20140528	20140828	92	Yoko_Matsuzaki	HMS	25	24L0D		White	20	30	Normal	Parafilm			YoungToOld	30	PPPPPFFF	recorded	yes	light_intensity: 20to30
ShortDay2	20140528	20140828	92	Yoko_Matsuzaki	HMS	25	24L0D		White	20	30	Normal	Parafilm			YoungToOld	31	PPPPFFF	recorded	yes	light_intensity: 20to30
ShortDay2	20140528	20140828	92	Yoko_Matsuzaki	HMS	25	24L0D		White	20	30	Normal	Parafilm			YoungToOld	32	PPPPFFFPP	recorded	yes	light_intensity: 20to30
ShortDay2	20140528	20140828	92	Yoko_Matsuzaki	HMS	25	24L0D		White	20	30	Normal	Parafilm			YoungToOld	33	MMPFFFMP	recorded	yes	light_intensity: 20to30
ShortDay2	20140528	20140828	92	Yoko_Matsuzaki	HMS	25	24L0D		White	20	30	Normal	Parafilm			YoungToOld	34	PPPMPFF	recorded	yes	light_intensity: 20to30
ShortDay2	20140528	20140828	92	Yoko_Matsuzaki	HMS	25	24L0D		White	20	30	Normal	Parafilm			YoungToOld	35	PPFPPPFFFPF	recorded	yes	light_intensity: 20to30
ShortDay2	20140528	20140828	92	Yoko_Matsuzaki	HMS	25	24L0D		White	20	30	Normal	Parafilm			YoungToOld	36	PPPFFF	recorded	yes	light_intensity: 20to30
ShortDay2	20140528	20140828	92	Yoko_Matsuzaki	HMS	25	24L0D		White	20	30	Normal	Parafilm			YoungToOld	37	PPPPPFFPF	recorded	yes	light_intensity: 20to30
ShortDay2	20140528	20140828	92	Yoko_Matsuzaki	HMS	25	24L0D		White	20	30	Normal	Parafilm			YoungToOld	38	PPPPFPFPF	recorded	yes	light_intensity: 20to30
ShortDay2	20140528	20140828	92	Yoko_Matsuzaki	HMS	25	24L0D		White	20	30	Normal	Parafilm			YoungToOld	39	PPPFFFPFF	recorded	yes	light_intensity: 20to30
ShortDay2	20140528	20140828	92	Yoko_Matsuzaki	HMS	25	24L0D		White	20	30	Normal	Parafilm			YoungToOld	40	PPPPPFFF	recorded	yes	light_intensity: 20to30
ShortDay2	20140528	20140828	92	Yoko_Matsuzaki	HMS	25	24L0D		White	20	30	Normal	Parafilm			YoungToOld	41	PPPPFFFFFFF	recorded	yes	light_intensity: 20to30
ShortDay2	20140528	20140828	92	Yoko_Matsuzaki	HMS	25	24L0D		White	20	30	Normal	Parafilm			YoungToOld	42	PPPPFPF	recorded	yes	light_intensity: 20to30
ShortDay2	20140528	20140828	92	Yoko_Matsuzaki	HMS	25	24L0D		White	20	30	Normal	Parafilm			YoungToOld	43	PFFP	recorded	yes	light_intensity: 20to30
ShortDay2	20140528	20140828	92	Yoko_Matsuzaki	HMS	25	24L0D		White	20	30	Normal	Parafilm			YoungToOld	44	PPPPFFP	recorded	yes	light_intensity: 20to30
ShortDay2	20140528	20140828	92	Yoko_Matsuzaki	HMS	25	24L0D		White	20	30	Normal	Parafilm			YoungToOld	45	MFFPFPFP	recorded	yes	light_intensity: 20to30
Photoperiod_at25degC_2nd	20141017	20150113	88	Yoko_Matsuzaki	HMS	25	24L0D		White	20	30	Normal	Parafilm			YoungToOld	1	PPPPPPP	recorded	yes	light_intensity: 20to30
Photoperiod_at25degC_2nd	20141017	20150113	88	Yoko_Matsuzaki	HMS	25	24L0D		White	20	30	Normal	Parafilm			YoungToOld	2	PPFFFFPP	recorded	yes	light_intensity: 20to30
Photoperiod_at25degC_2nd	20141017	20150113	88	Yoko_Matsuzaki	HMS	25	24L0D		White	20	30	Normal	Parafilm			YoungToOld	3	PPPPPPP	recorded	yes	light_intensity: 20to30
Photoperiod_at25degC_2nd	20141017	20150113	88	Yoko_Matsuzaki	HMS	25	24L0D		White	20	30	Normal	Parafilm			YoungToOld	4	MMMMMMFFF	recorded	yes	light_intensity: 20to30
Photoperiod_at25degC_2nd	20141017	20150113	88	Yoko_Matsuzaki	HMS	25	24L0D		White	20	30	Normal	Parafilm			YoungToOld	5	PPMMPPP	recorded	yes	light_intensity: 20to30
Photoperiod_at25degC_2nd	20141017	20150113	88	Yoko_Matsuzaki	HMS	25	24L0D		White	20	30	Normal	Parafilm			YoungToOld	6	PPHPPP	recorded	yes	light_intensity: 20to30
Photoperiod_at25degC_2nd	20141017	20150113	88	Yoko_Matsuzaki	HMS	25	24L0D		White	20	30	Normal	Parafilm			YoungToOld	7	PPPPP	recorded	yes	light_intensity: 20to30
Photoperiod_at25degC_2nd	20141017	20150113	88	Yoko_Matsuzaki	HMS	25	24L0D		White	20	30	Normal	Parafilm			YoungToOld	8	PPPFPFP	recorded	yes	light_intensity: 20to30
Photoperiod_at25degC_2nd	20141017	20150113	88	Yoko_Matsuzaki	HMS	25	24L0D		White	20	30	Normal	Parafilm			YoungToOld	9	PPPPCFPFP	recorded	yes	light_intensity: 20to30
Photoperiod_at25degC_2nd	20141017	20150113	88	Yoko_Matsuzaki	HMS	25	24L0D		White	20	30	Normal	Parafilm			YoungToOld	10	PPFFPFP	recorded	yes	light_intensity: 20to30
Photoperiod_at25degC_2nd	20141017	20150113	88	Yoko_Matsuzaki	HMS	25	24L0D		White	20	30	Normal	Parafilm			YoungToOld	11	PPPFPPPP	recorded	yes	light_intensity: 20to30
Photoperiod_at25degC_2nd	20141017	20150113	88	Yoko_Matsuzaki	HMS	25	24L0D		White	20	30	Normal	Parafilm			YoungToOld	12	PPPPPPPP	recorded	yes	light_intensity: 20to30
Photoperiod_at25degC_2nd	20141017	20150113	88	Yoko_Matsuzaki	HMS	25	24L0D		White	20	30	Normal	Parafilm			YoungToOld	13	PPPPPFPFP	recorded	yes	light_intensity: 20to30
Photoperiod_at25degC_2nd	20141017	20150113	88	Yoko_Matsuzaki	HMS	25	24L0D		White	20	30	Normal	Parafilm			YoungToOld	14	PPPPPFPPP	recorded	yes	light_intensity: 20to30
Photoperiod_at25degC_2nd	20141017	20150113	88	Yoko_Matsuzaki	HMS	25	24L0D		White	20	30	Normal	Parafilm			YoungToOld	15	PPMPFFFPP	recorded	yes	light_intensity: 20to30
Photoperiod_at25degC_2nd	20141017	20150113	88	Yoko_Matsuzaki	HMS	25	24L0D		White	20	30	Normal	Parafilm			YoungToOld	16	PPPPPFPPPP	recorded	yes	light_intensity: 20to30
Photoperiod_at25degC_2nd	20141017	20150113	88	Yoko_Matsuzaki	HMS	25	24L0D		White	20	30	Normal	Parafilm			YoungToOld	17	PPPFPP	recorded	yes	light_intensity: 20to30
Photoperiod_at25degC_2nd	20141017	20150113	88	Yoko_Matsuzaki	HMS	25	24L0D		White	20	30	Normal	Parafilm			YoungToOld	18		recorded	yes	light_intensity: 20to30
Photoperiod_at25degC_2nd	20141017	20150113	88	Yoko_Matsuzaki	HMS	25	24L0D		White	20	30	Normal	Parafilm			YoungToOld	19	MHMMHFFP	recorded	yes	light_intensity: 20to30
Photoperiod_at25degC_2nd	20141017	20150113	88	Yoko_Matsuzaki	HMS	25	24L0D		White	20	30	Normal	Parafilm			YoungToOld	20	PPPMPPP	recorded	yes	light_intensity: 20to30
Photoperiod_at25degC_2nd	20141017	20150113	88	Yoko_Matsuzaki	HMS	25	24L0D		White	20	30	Normal	Parafilm			YoungToOld	21	PPPMMPF	recorded	yes	light_intensity: 20to30
Photoperiod_at25degC_2nd	20141017	20150113	88	Yoko_Matsuzaki	HMS	25	24L0D		White	20	30	Normal	Parafilm			YoungToOld	22	PPPMFPFPP	recorded	yes	light_intensity: 20to30
Photoperiod_at25degC_2nd	20141017	20150113	88	Yoko_Matsuzaki	HMS	25	24L0D		White	20	30	Normal	Parafilm			YoungToOld	23	PPMFMPP	recorded	yes	light_intensity: 20to30
Photoperiod_at25degC_2nd	20141017	20150113	88	Yoko_Matsuzaki	HMS	25	24L0D		White	20	30	Normal	Parafilm			YoungToOld	24	PPPFPPP	recorded	yes	light_intensity: 20to30
Photoperiod_at25degC_2nd	20141017	20150113	88	Yoko_Matsuzaki	HMS	25	24L0D		White	20	30	Normal	Parafilm			YoungToOld	25	PPPPFFMPP	recorded	yes	light_intensity: 20to30
Photoperiod_at25degC_2nd	20141017	20150113	88	Yoko_Matsuzaki	HMS	25	24L0D		White	20	30	Normal	Parafilm			YoungToOld	26	PPPFFFPF	recorded	yes	light_intensity: 20to30
Photoperiod_at25degC_2nd	20141017	20150113	88	Yoko_Matsuzaki	HMS	25	24L0D		White	20	30	Normal	Parafilm			YoungToOld	27	PPPPPPPPFFP	recorded	yes	light_intensity: 20to30
Photoperiod_at25degC_2nd	20141017	20150113	88	Yoko_Matsuzaki	HMS	25	24L0D		White	20	30	Normal	Parafilm			YoungToOld	28	PPPMFFPPP	recorded	yes	light_intensity: 20to30
Photoperiod_at25degC_2nd	20141017	20150113	88	Yoko_Matsuzaki	HMS	25	24L0D		White	20	30	Normal	Parafilm			YoungToOld	29	PMFFFPPP	recorded	yes	light_intensity: 20to30
Photoperiod_at25degC_2nd	20141017	20150113	88	Yoko_Matsuzaki	HMS	25	24L0D		White	20	30	Normal	Parafilm			YoungToOld	30	PPPPPFFFPP	recorded	yes	light_intensity: 20to30
Photoperiod_at25degC_2nd	20141017	20150113	88	Yoko_Matsuzaki	HMS	25	24L0D		White	20	30	Normal	Parafilm			YoungToOld	31	PPPFFFFFPP	recorded	yes	light_intensity: 20to30
Photoperiod_at25degC_2nd	20141017	20150113	88	Yoko_Matsuzaki	HMS	25	24L0D		White	20	30	Normal	Parafilm			YoungToOld	32	PPPPPPMPPP	recorded	yes	light_intensity: 20to30
Photoperiod_at25degC_2nd	20141017	20150113	88	Yoko_Matsuzaki	HMS	25	24L0D		White	20	30	Normal	Parafilm			YoungToOld	33	PPPFFPPP	recorded	yes	light_intensity: 20to30
Photoperiod_at25degC_2nd	20141017	20150113	88	Yoko_Matsuzaki	HMS	25	24L0D		White	20	30	Normal	Parafilm			YoungToOld	34	PFFFMMFFP	recorded	yes	light_intensity: 20to30
Photoperiod_at25degC_2nd	20141017	20150113	88	Yoko_Matsuzaki	HMS	25	24L0D		White	20	30	Normal	Parafilm			YoungToOld	35	PPMLFPP	recorded	yes	light_intensity: 20to30
Photoperiod_at25degC_2nd	20141017	20150113	88	Yoko_Matsuzaki	HMS	25	24L0D		White	20	30	Normal	Parafilm			YoungToOld	36		recorded	yes	light_intensity: 20to30
Photoperiod_at25degC_2nd	20141017	20150113	88	Yoko_Matsuzaki	HMS	25	24L0D		White	20	30	Normal	Parafilm			YoungToOld	37	PPFFFFFP	recorded	yes	light_intensity: 20to30
Photoperiod_at25degC_2nd	20141017	20150113	88	Yoko_Matsuzaki	HMS	25	24L0D		White	20	30	Normal	Parafilm			YoungToOld	38	PPMPPFFFPF	recorded	yes	light_intensity: 20to30
Photoperiod_at25degC_2nd	20141017	20150113	88	Yoko_Matsuzaki	HMS	25	24L0D		White	20	30	Normal	Parafilm			YoungToOld	39	PPPPPPP	recorded	yes	light_intensity: 20to30
Photoperiod_at25degC_2nd	20141017	20150113	88	Yoko_Matsuzaki	HMS	25	24L0D		White	20	30	Normal	Parafilm			YoungToOld	40	PPMPPP	recorded	yes	light_intensity: 20to30
Photoperiod_at25degC_2nd	20141017	20150113	88	Yoko_Matsuzaki	HMS	25	24L0D		White	20	30	Normal	Parafilm			YoungToOld	41	FMMMMMMF	recorded	yes	light_intensity: 20to30
Photoperiod_at25degC_2nd	20141017	20150113	88	Yoko_Matsuzaki	HMS	25	24L0D		White	20	30	Normal	Parafilm			YoungToOld	42	PMPPP	recorded	yes	light_intensity: 20to30
Photoperiod_at25degC_2nd	20141017	20150113	88	Yoko_Matsuzaki	HMS	25	24L0D		White	20	30	Normal	Parafilm			YoungToOld	43	MMMMMMMP	recorded	yes	light_intensity: 20to30
Photoperiod_at25degC_2nd	20141017	20150113	88	Yoko_Matsuzaki	HMS	25	24L0D		White	20	30	Normal	Parafilm			YoungToOld	44	MPMFFP	recorded	yes	light_intensity: 20to30
Photoperiod_at25degC_2nd	20141017	20150113	88	Yoko_Matsuzaki	HMS	25	24L0D		White	20	30	Normal	Parafilm			YoungToOld	45	PPPMFMPFP	recorded	yes	light_intensity: 20to30
Photoperiod_at25degC_2nd	20141017	20150113	88	Yoko_Matsuzaki	HMS	15	24L0D		White	20	30	Normal	Parafilm			YoungToOld	1	FFPFFP	recorded	yes	light_intensity: 20to30
Photoperiod_at25degC_2nd	20141017	20150113	88	Yoko_Matsuzaki	HMS	15	24L0D		White	20	30	Normal	Parafilm			YoungToOld	2	FFPFF	recorded	yes	light_intensity: 20to30
Photoperiod_at25degC_2nd	20141017	20150113	88	Yoko_Matsuzaki	HMS	15	24L0D		White	20	30	Normal	Parafilm			YoungToOld	3	FFFFFP	recorded	yes	light_intensity: 20to30
Photoperiod_at25degC_2nd	20141017	20150113	88	Yoko_Matsuzaki	HMS	15	24L0D		White	20	30	Normal	Parafilm			YoungToOld	4	FFPFF	recorded	yes	light_intensity: 20to30
Photoperiod_at25degC_2nd	20141017	20150113	88	Yoko_Matsuzaki	HMS	15	24L0D		White	20	30	Normal	Parafilm			YoungToOld	5	FFPFF	recorded	yes	light_intensity: 20to30
Photoperiod_at25degC_2nd	20141017	20150113	88	Yoko_Matsuzaki	HMS	15	24L0D		White	20	30	Normal	Parafilm			YoungToOld	6	FFFFFFF	recorded	yes	light_intensity: 20to30
Photoperiod_at25degC_2nd	20141017	20150113	88	Yoko_Matsuzaki	HMS	15	24L0D		White	20	30	Normal	Parafilm			YoungToOld	7	LPPP	recorded	yes	light_intensity: 20to30
Photoperiod_at25degC_2nd	20141017	20150113	88	Yoko_Matsuzaki	HMS	15	24L0D		White	20	30	Normal	Parafilm			YoungToOld	8	FPF	recorded	yes	light_intensity: 20to30
Photoperiod_at25degC_2nd	20141017	20150113	88	Yoko_Matsuzaki	HMS	15	24L0D		White	20	30	Normal	Parafilm			YoungToOld	9	FFFPF	recorded	yes	light_intensity: 20to30
Photoperiod_at25degC_2nd	20141017	20150113	88	Yoko_Matsuzaki	HMS	15	24L0D		White	20	30	Normal	Parafilm			YoungToOld	10	FFFFP	recorded	yes	light_intensity: 20to30
Photoperiod_at25degC_2nd	20141017	20150113	88	Yoko_Matsuzaki	HMS	15	24L0D		White	20	30	Normal	Parafilm			YoungToOld	11	FFFPP	recorded	yes	light_intensity: 20to30
Photoperiod_at25degC_2nd	20141017	20150113	88	Yoko_Matsuzaki	HMS	15	24L0D		White	20	30	Normal	Parafilm			YoungToOld	12	FFFDPP	recorded	yes	light_intensity: 20to30
Photoperiod_at25degC_2nd	20141017	20150113	88	Yoko_Matsuzaki	HMS	15	24L0D		White	20	30	Normal	Parafilm			YoungToOld	13	FFPP	recorded	yes	light_intensity: 20to30
Photoperiod_at25degC_2nd	20141017	20150113	88	Yoko_Matsuzaki	HMS	15	24L0D		White	20	30	Normal	Parafilm			YoungToOld	14	FFPPP	recorded	yes	light_intensity: 20to30
Photoperiod_at25degC_2nd	20141017	20150113	88	Yoko_Matsuzaki	HMS	15	24L0D		White	20	30	Normal	Parafilm			YoungToOld	15	FCCPFP	recorded	yes	light_intensity: 20to30
Photoperiod_at25degC_2nd	20141017	20150113	88	Yoko_Matsuzaki	HMS	15	24L0D		White	20	30	Normal	Parafilm			YoungToOld	16	FFFMPP	recorded	yes	light_intensity: 20to30
Photoperiod_at25degC_2nd	20141017	20150113	88	Yoko_Matsuzaki	HMS	15	24L0D		White	20	30	Normal	Parafilm			YoungToOld	17	FFFFFHH	recorded	yes	light_intensity: 20to30
Photoperiod_at25degC_2nd	20141017	20150113	88	Yoko_Matsuzaki	HMS	15	24L0D		White	20	30	Normal	Parafilm			YoungToOld	18		recorded	yes	light_intensity: 20to30
Photoperiod_at25degC_2nd	20141017	20150113	88	Yoko_Matsuzaki	HMS	15	24L0D		White	20	30	Normal	Parafilm			YoungToOld	19	FFP	recorded	yes	light_intensity: 20to30
Photoperiod_at25degC_2nd	20141017	20150113	88	Yoko_Matsuzaki	HMS	15	24L0D		White	20	30	Normal	Parafilm			YoungToOld	20	FPPP	recorded	yes	light_intensity: 20to30
Photoperiod_at25degC_2nd	20141017	20150113	88	Yoko_Matsuzaki	HMS	15	24L0D		White	20	30	Normal	Parafilm			YoungToOld	21	FFFPF	recorded	yes	light_intensity: 20to30
Photoperiod_at25degC_2nd	20141017	20150113	88	Yoko_Matsuzaki	HMS	15	24L0D		White	20	30	Normal	Parafilm			YoungToOld	22	PP	recorded	yes	light_intensity: 20to30
Photoperiod_at25degC_2nd	20141017	20150113	88	Yoko_Matsuzaki	HMS	15	24L0D		White	20	30	Normal	Parafilm			YoungToOld	23	MMPCPF	recorded	yes	light_intensity: 20to30
Photoperiod_at25degC_2nd	20141017	20150113	88	Yoko_Matsuzaki	HMS	15	24L0D		White	20	30	Normal	Parafilm			YoungToOld	24	FFPF	recorded	yes	light_intensity: 20to30
Photoperiod_at25degC_2nd	20141017	20150113	88	Yoko_Matsuzaki	HMS	15	24L0D		White	20	30	Normal	Parafilm			YoungToOld	25	MMMPP	recorded	yes	light_intensity: 20to30
Photoperiod_at25degC_2nd	20141017	20150113	88	Yoko_Matsuzaki	HMS	15	24L0D		White	20	30	Normal	Parafilm			YoungToOld	26	FPPP	recorded	yes	light_intensity: 20to30
Photoperiod_at25degC_2nd	20141017	20150113	88	Yoko_Matsuzaki	HMS	15	24L0D		White	20	30	Normal	Parafilm			YoungToOld	27	MFPF	recorded	yes	light_intensity: 20to30
Photoperiod_at25degC_2nd	20141017	20150113	88	Yoko_Matsuzaki	HMS	15	24L0D		White	20	30	Normal	Parafilm			YoungToOld	28	FPP	recorded	yes	light_intensity: 20to30
Photoperiod_at25degC_2nd	20141017	20150113	88	Yoko_Matsuzaki	HMS	15	24L0D		White	20	30	Normal	Parafilm			YoungToOld	29	FFPPP	recorded	yes	light_intensity: 20to30
Photoperiod_at25degC_2nd	20141017	20150113	88	Yoko_Matsuzaki	HMS	15	24L0D		White	20	30	Normal	Parafilm			YoungToOld	30	FCP	recorded	yes	light_intensity: 20to30
Photoperiod_at25degC_2nd	20141017	20150113	88	Yoko_Matsuzaki	HMS	15	24L0D		White	20	30	Normal	Parafilm			YoungToOld	31	FFPF	recorded	yes	light_intensity: 20to30
Photoperiod_at25degC_2nd	20141017	20150113	88	Yoko_Matsuzaki	HMS	15	24L0D		White	20	30	Normal	Parafilm			YoungToOld	32	MFPP	recorded	yes	light_intensity: 20to30
Photoperiod_at25degC_2nd	20141017	20150113	88	Yoko_Matsuzaki	HMS	15	24L0D		White	20	30	Normal	Parafilm			YoungToOld	33	FFPF	recorded	yes	light_intensity: 20to30
Photoperiod_at25degC_2nd	20141017	20150113	88	Yoko_Matsuzaki	HMS	15	24L0D		White	20	30	Normal	Parafilm			YoungToOld	34	MMMFPP	recorded	yes	light_intensity: 20to30
Photoperiod_at25degC_2nd	20141017	20150113	88	Yoko_Matsuzaki	HMS	15	24L0D		White	20	30	Normal	Parafilm			YoungToOld	35	PP	recorded	yes	light_intensity: 20to30
Photoperiod_at25degC_2nd	20141017	20150113	88	Yoko_Matsuzaki	HMS	15	24L0D		White	20	30	Normal	Parafilm			YoungToOld	36		recorded	yes	light_intensity: 20to30
Photoperiod_at25degC_2nd	20141017	20150113	88	Yoko_Matsuzaki	HMS	15	24L0D		White	20	30	Normal	Parafilm			YoungToOld	37	MCHPP	recorded	yes	light_intensity: 20to30
Photoperiod_at25degC_2nd	20141017	20150113	88	Yoko_Matsuzaki	HMS	15	24L0D		White	20	30	Normal	Parafilm			YoungToOld	38	FF	recorded	yes	light_intensity: 20to30
Photoperiod_at25degC_2nd	20141017	20150113	88	Yoko_Matsuzaki	HMS	15	24L0D		White	20	30	Normal	Parafilm			YoungToOld	39	MMPP	recorded	yes	light_intensity: 20to30
Photoperiod_at25degC_2nd	20141017	20150113	88	Yoko_Matsuzaki	HMS	15	24L0D		White	20	30	Normal	Parafilm			YoungToOld	40	CFPH	recorded	yes	light_intensity: 20to30
Photoperiod_at25degC_2nd	20141017	20150113	88	Yoko_Matsuzaki	HMS	15	24L0D		White	20	30	Normal	Parafilm			YoungToOld	41	FFFPPF	recorded	yes	light_intensity: 20to30
Photoperiod_at25degC_2nd	20141017	20150113	88	Yoko_Matsuzaki	HMS	15	24L0D		White	20	30	Normal	Parafilm			YoungToOld	42	FFFFFPP	recorded	yes	light_intensity: 20to30
Photoperiod_at25degC_2nd	20141017	20150113	88	Yoko_Matsuzaki	HMS	15	24L0D		White	20	30	Normal	Parafilm			YoungToOld	43	MMMPP	recorded	yes	light_intensity: 20to30
Photoperiod_at25degC_2nd	20141017	20150113	88	Yoko_Matsuzaki	HMS	15	24L0D		White	20	30	Normal	Parafilm			YoungToOld	44	MMMPP	recorded	yes	light_intensity: 20to30
Photoperiod_at25degC_2nd	20141017	20150113	88	Yoko_Matsuzaki	HMS	15	24L0D		White	20	30	Normal	Parafilm			YoungToOld	45	FFFFFPPF	recorded	yes	light_intensity: 20to30
Photoperod_reanalysis_intermediate_recorded	20120719	20121015	88	Kenji_Fukushima	HMS	15	24L0D		White	30	35	Normal	Parafilm			YoungToOld	1	FFFFFF	recorded	yes	light_intensity: 30to35
Photoperod_reanalysis_intermediate_recorded	20120719	20121015	88	Kenji_Fukushima	HMS	15	24L0D		White	30	35	Normal	Parafilm			YoungToOld	2	FFPPF	recorded	yes	light_intensity: 30to35
Photoperod_reanalysis_intermediate_recorded	20120719	20121015	88	Kenji_Fukushima	HMS	15	24L0D		White	30	35	Normal	Parafilm			YoungToOld	3	FPP	recorded	yes	light_intensity: 30to35
Photoperod_reanalysis_intermediate_recorded	20120719	20121015	88	Kenji_Fukushima	HMS	15	24L0D		White	30	35	Normal	Parafilm			YoungToOld	4	FHFF	recorded	yes	light_intensity: 30to35
Photoperod_reanalysis_intermediate_recorded	20120719	20121015	88	Kenji_Fukushima	HMS	15	24L0D		White	30	35	Normal	Parafilm			YoungToOld	5	FFFFFF	recorded	yes	light_intensity: 30to35
Photoperod_reanalysis_intermediate_recorded	20120719	20121015	88	Kenji_Fukushima	HMS	15	24L0D		White	30	35	Normal	Parafilm			YoungToOld	6	FFPFPF	recorded	yes	light_intensity: 30to35
Photoperod_reanalysis_intermediate_recorded	20120719	20121015	88	Kenji_Fukushima	HMS	15	24L0D		White	30	35	Normal	Parafilm			YoungToOld	7	FFFLPP	recorded	yes	light_intensity: 30to35
Photoperod_reanalysis_intermediate_recorded	20120719	20121015	88	Kenji_Fukushima	HMS	15	24L0D		White	30	35	Normal	Parafilm			YoungToOld	8	CFFFFF	recorded	yes	light_intensity: 30to35
Photoperod_reanalysis_intermediate_recorded	20120719	20121015	88	Kenji_Fukushima	HMS	15	24L0D		White	30	35	Normal	Parafilm			YoungToOld	9	FFFPPF	recorded	yes	light_intensity: 30to35
Photoperod_reanalysis_intermediate_recorded	20120719	20121015	88	Kenji_Fukushima	HMS	15	24L0D		White	30	35	Normal	Parafilm			YoungToOld	10	FFPPF	recorded	yes	light_intensity: 30to35
Photoperod_reanalysis_intermediate_recorded	20120719	20121015	88	Kenji_Fukushima	HMS	15	24L0D		White	30	35	Normal	Parafilm			YoungToOld	11	FF	recorded	yes	light_intensity: 30to35
Photoperod_reanalysis_intermediate_recorded	20120719	20121015	88	Kenji_Fukushima	HMS	15	24L0D		White	30	35	Normal	Parafilm			YoungToOld	12	PPP	recorded	yes	light_intensity: 30to35
Photoperod_reanalysis_intermediate_recorded	20120719	20121015	88	Kenji_Fukushima	HMS	15	24L0D		White	30	35	Normal	Parafilm			YoungToOld	13	FPFP	recorded	yes	light_intensity: 30to35
Photoperod_reanalysis_intermediate_recorded	20120719	20121015	88	Kenji_Fukushima	HMS	15	24L0D		White	30	35	Normal	Parafilm			YoungToOld	1	FCFPP	recorded	yes	light_intensity: 30to35
Photoperod_reanalysis_intermediate_recorded	20120719	20121015	88	Kenji_Fukushima	HMS	15	24L0D		White	30	35	Normal	Parafilm			YoungToOld	2	FHPP	recorded	yes	light_intensity: 30to35
Photoperod_reanalysis_intermediate_recorded	20120719	20121015	88	Kenji_Fukushima	HMS	15	24L0D		White	30	35	Normal	Parafilm			YoungToOld	3	CFFPP	recorded	yes	light_intensity: 30to35
Photoperod_reanalysis_intermediate_recorded	20120719	20121015	88	Kenji_Fukushima	HMS	15	24L0D		White	30	35	Normal	Parafilm			YoungToOld	4	FFFPFF	recorded	yes	light_intensity: 30to35
Photoperod_reanalysis_intermediate_recorded	20120719	20121015	88	Kenji_Fukushima	HMS	15	24L0D		White	30	35	Normal	Parafilm			YoungToOld	5	FFFFP	recorded	yes	light_intensity: 30to35
Photoperod_reanalysis_intermediate_recorded	20120719	20121015	88	Kenji_Fukushima	HMS	15	24L0D		White	30	35	Normal	Parafilm			YoungToOld	6	FFPF	recorded	yes	light_intensity: 30to35
Photoperod_reanalysis_intermediate_recorded	20120719	20121015	88	Kenji_Fukushima	HMS	15	24L0D		White	30	35	Normal	Parafilm			YoungToOld	7	FFFPPP	recorded	yes	light_intensity: 30to35
Photoperod_reanalysis_intermediate_recorded	20120719	20121015	88	Kenji_Fukushima	HMS	15	24L0D		White	30	35	Normal	Parafilm			YoungToOld	8	FFFPFP	recorded	yes	light_intensity: 30to35
Photoperod_reanalysis_intermediate_recorded	20120719	20121015	88	Kenji_Fukushima	HMS	15	24L0D		White	30	35	Normal	Parafilm			YoungToOld	9	FFFFFP	recorded	yes	light_intensity: 30to35
Photoperod_reanalysis_intermediate_recorded	20120719	20121015	88	Kenji_Fukushima	HMS	15	24L0D		White	30	35	Normal	Parafilm			YoungToOld	10	FFPPP	recorded	yes	light_intensity: 30to35
Photoperod_reanalysis_intermediate_recorded	20120719	20121015	88	Kenji_Fukushima	HMS	15	24L0D		White	30	35	Normal	Parafilm			YoungToOld	11	FLPFP	recorded	yes	light_intensity: 30to35
Photoperod_reanalysis_intermediate_recorded	20120719	20121015	88	Kenji_Fukushima	HMS	15	24L0D		White	30	35	Normal	Parafilm			YoungToOld	12	FFFFFFP	recorded	yes	light_intensity: 30to35
From15C	20120712	20121016	96	Kenji_Fukushima	HMS	15	24L0D		White	30	35	Normal	Parafilm			YoungToOld	1	FFFFF	binarized	yes	light_intensity: 30to35
From15C	20120712	20121016	96	Kenji_Fukushima	HMS	15	24L0D		White	30	35	Normal	Parafilm			YoungToOld	2	PFFFFFF	binarized	yes	light_intensity: 30to35
From15C	20120712	20121016	96	Kenji_Fukushima	HMS	15	24L0D		White	30	35	Normal	Parafilm			YoungToOld	3	FFFFFF	binarized	yes	light_intensity: 30to35
From15C	20120712	20121016	96	Kenji_Fukushima	HMS	15	24L0D		White	30	35	Normal	Parafilm			YoungToOld	4	FFFFFF	binarized	yes	light_intensity: 30to35
From15C	20120712	20121016	96	Kenji_Fukushima	HMS	15	24L0D		White	30	35	Normal	Parafilm			YoungToOld	5	PFFFFFFF	binarized	yes	light_intensity: 30to35
From15C	20120712	20121016	96	Kenji_Fukushima	HMS	15	24L0D		White	30	35	Normal	Parafilm			YoungToOld	6	FFFFFF	binarized	yes	light_intensity: 30to35
From15C	20120712	20121016	96	Kenji_Fukushima	HMS	15	24L0D		White	30	35	Normal	Parafilm			YoungToOld	7	PFFFFF	binarized	yes	light_intensity: 30to35
From15C	20120712	20121016	96	Kenji_Fukushima	HMS	15	24L0D		White	30	35	Normal	Parafilm			YoungToOld	8	PFFFF	binarized	yes	light_intensity: 30to35
From15C	20120712	20121016	96	Kenji_Fukushima	HMS	15	24L0D		White	30	35	Normal	Parafilm			YoungToOld	9	PPFFFFF	binarized	yes	light_intensity: 30to35
From15C	20120712	20121016	96	Kenji_Fukushima	HMS	15	24L0D		White	30	35	Normal	Parafilm			YoungToOld	10	FFFFFF	binarized	yes	light_intensity: 30to35
From15C	20120712	20121016	96	Kenji_Fukushima	HMS	15	24L0D		White	30	35	Normal	Parafilm			YoungToOld	11	FFFFFF	binarized	yes	light_intensity: 30to35
From15C	20120712	20121016	96	Kenji_Fukushima	HMS	15	24L0D		White	30	35	Normal	Parafilm			YoungToOld	12	FFFFFF	binarized	yes	light_intensity: 30to35
From15C	20120712	20121016	96	Kenji_Fukushima	HMS	15	24L0D		White	30	35	Normal	Parafilm			YoungToOld	13	PFFFFFF	binarized	yes	light_intensity: 30to35
From15C	20120712	20121016	96	Kenji_Fukushima	HMS	15	24L0D		White	30	35	Normal	Parafilm			YoungToOld	14	FFFFFF	binarized	yes	light_intensity: 30to35
From15C	20120712	20121016	96	Kenji_Fukushima	HMS	15	24L0D		White	30	35	Normal	Parafilm			YoungToOld	15	FFFFFFF	binarized	yes	light_intensity: 30to35
From15C	20120712	20121016	96	Kenji_Fukushima	HMS	15	24L0D		White	30	35	Normal	Parafilm			YoungToOld	16	FFFFF	binarized	yes	light_intensity: 30to35
From15C	20120712	20121016	96	Kenji_Fukushima	HMS	15	24L0D		White	30	35	Normal	Parafilm			YoungToOld	17	PFFFFF	binarized	yes	light_intensity: 30to35
From15C	20120712	20121016	96	Kenji_Fukushima	HMS	15	24L0D		White	30	35	Normal	Parafilm			YoungToOld	18	FFFFFF	binarized	yes	light_intensity: 30to35
From15C	20120712	20121016	96	Kenji_Fukushima	HMS	15	24L0D		White	30	35	Normal	Parafilm			YoungToOld	19	FFFFF	binarized	yes	light_intensity: 30to35
From15C	20120712	20121016	96	Kenji_Fukushima	HMS	15	24L0D		White	30	35	Normal	Parafilm			YoungToOld	20	FFFFF	binarized	yes	light_intensity: 30to35
From15C	20120712	20121016	96	Kenji_Fukushima	HMS	15	24L0D		White	30	35	Normal	Parafilm			YoungToOld	21	FFFF	binarized	yes	light_intensity: 30to35
From15C	20120712	20121016	96	Kenji_Fukushima	HMS	15	24L0D		White	30	35	Normal	Parafilm			YoungToOld	22	PFFFFF	binarized	yes	light_intensity: 30to35
From15C	20120712	20121016	96	Kenji_Fukushima	HMS	15	24L0D		White	30	35	Normal	Parafilm			YoungToOld	23	FFFFFF	binarized	yes	light_intensity: 30to35
From15C	20120712	20121016	96	Kenji_Fukushima	HMS	15	24L0D		White	30	35	Normal	Parafilm			YoungToOld	24	FFFFF	binarized	yes	light_intensity: 30to35
From15C	20120712	20121016	96	Kenji_Fukushima	HMS	15	24L0D		White	30	35	Normal	Parafilm			YoungToOld	25	FFFFFF	binarized	yes	light_intensity: 30to35
From15C	20120712	20121016	96	Kenji_Fukushima	HMS	15	24L0D		White	30	35	Normal	Parafilm			YoungToOld	26	FFFFF	binarized	yes	light_intensity: 30to35
From15C	20120712	20121016	96	Kenji_Fukushima	HMS	15	24L0D		White	30	35	Normal	Parafilm			YoungToOld	27	FFFF	binarized	yes	light_intensity: 30to35
From15C	20120712	20121016	96	Kenji_Fukushima	HMS	15	24L0D		White	30	35	Normal	Parafilm			YoungToOld	28	FFFFF	binarized	yes	light_intensity: 30to35
From15C	20120712	20121016	96	Kenji_Fukushima	HMS	15	24L0D		White	30	35	Normal	Parafilm			YoungToOld	29	PFFFF	binarized	yes	light_intensity: 30to35
From15C	20120712	20121016	96	Kenji_Fukushima	HMS	15	24L0D		White	30	35	Normal	Parafilm			YoungToOld	30	FFFFFF	binarized	yes	light_intensity: 30to35
From15C	20120712	20121016	96	Kenji_Fukushima	HMS	15	24L0D		White	30	35	Normal	Parafilm			YoungToOld	31	FFFFFFF	binarized	yes	light_intensity: 30to35
From15C	20120712	20121016	96	Kenji_Fukushima	HMS	15	24L0D		White	30	35	Normal	Parafilm			YoungToOld	32	FFFFFF	binarized	yes	light_intensity: 30to35
From15C	20120712	20121016	96	Kenji_Fukushima	HMS	25	24L0D		White	30	35	Normal	Parafilm			YoungToOld	1	FFFFFFFF	binarized	yes	light_intensity: 30to35
From15C	20120712	20121016	96	Kenji_Fukushima	HMS	25	24L0D		White	30	35	Normal	Parafilm			YoungToOld	2	PPFFFFF	binarized	yes	light_intensity: 30to35
From15C	20120712	20121016	96	Kenji_Fukushima	HMS	25	24L0D		White	30	35	Normal	Parafilm			YoungToOld	3	FFFFFFFF	binarized	yes	light_intensity: 30to35
From15C	20120712	20121016	96	Kenji_Fukushima	HMS	25	24L0D		White	30	35	Normal	Parafilm			YoungToOld	4	FFFFF	binarized	yes	light_intensity: 30to35
From15C	20120712	20121016	96	Kenji_Fukushima	HMS	25	24L0D		White	30	35	Normal	Parafilm			YoungToOld	5	FFFFFFF	binarized	yes	light_intensity: 30to35
From15C	20120712	20121016	96	Kenji_Fukushima	HMS	25	24L0D		White	30	35	Normal	Parafilm			YoungToOld	6	PFFFP	binarized	yes	light_intensity: 30to35
From15C	20120712	20121016	96	Kenji_Fukushima	HMS	25	24L0D		White	30	35	Normal	Parafilm			YoungToOld	7	FFFFFFF	binarized	yes	light_intensity: 30to35
From15C	20120712	20121016	96	Kenji_Fukushima	HMS	25	24L0D		White	30	35	Normal	Parafilm			YoungToOld	8	FFFPFFFF	binarized	yes	light_intensity: 30to35
From15C	20120712	20121016	96	Kenji_Fukushima	HMS	25	24L0D		White	30	35	Normal	Parafilm			YoungToOld	9	FPPPPFFFFF	binarized	yes	light_intensity: 30to35
From15C	20120712	20121016	96	Kenji_Fukushima	HMS	25	24L0D		White	30	35	Normal	Parafilm			YoungToOld	10	FFFFF	binarized	yes	light_intensity: 30to35
From15C	20120712	20121016	96	Kenji_Fukushima	HMS	25	24L0D		White	30	35	Normal	Parafilm			YoungToOld	11	PFFF	binarized	yes	light_intensity: 30to35
From15C	20120712	20121016	96	Kenji_Fukushima	HMS	25	24L0D		White	30	35	Normal	Parafilm			YoungToOld	12	FFPFFFFF	binarized	yes	light_intensity: 30to35
From15C	20120712	20121016	96	Kenji_Fukushima	HMS	25	24L0D		White	30	35	Normal	Parafilm			YoungToOld	13	FFFFFFFF	binarized	yes	light_intensity: 30to35
From15C	20120712	20121016	96	Kenji_Fukushima	HMS	25	24L0D		White	30	35	Normal	Parafilm			YoungToOld	14	FFFFFF	binarized	yes	light_intensity: 30to35
From15C	20120712	20121016	96	Kenji_Fukushima	HMS	25	24L0D		White	30	35	Normal	Parafilm			YoungToOld	15	FFFFF	binarized	yes	light_intensity: 30to35
From15C	20120712	20121016	96	Kenji_Fukushima	HMS	25	24L0D		White	30	35	Normal	Parafilm			YoungToOld	16		binarized	yes	light_intensity: 30to35
From15C	20120712	20121016	96	Kenji_Fukushima	HMS	25	24L0D		White	30	35	Normal	Parafilm			YoungToOld	17	PPFFFF	binarized	yes	light_intensity: 30to35
From15C	20120712	20121016	96	Kenji_Fukushima	HMS	25	24L0D		White	30	35	Normal	Parafilm			YoungToOld	18	PFFFFFFFF	binarized	yes	light_intensity: 30to35
From15C	20120712	20121016	96	Kenji_Fukushima	HMS	25	24L0D		White	30	35	Normal	Parafilm			YoungToOld	19	PPPPPFFFF	binarized	yes	light_intensity: 30to35
From15C	20120712	20121016	96	Kenji_Fukushima	HMS	25	24L0D		White	30	35	Normal	Parafilm			YoungToOld	20	PPPFFFF	binarized	yes	light_intensity: 30to35
From15C	20120712	20121016	96	Kenji_Fukushima	HMS	25	24L0D		White	30	35	Normal	Parafilm			YoungToOld	21	PPFFFF	binarized	yes	light_intensity: 30to35
From15C	20120712	20121016	96	Kenji_Fukushima	HMS	25	24L0D		White	30	35	Normal	Parafilm			YoungToOld	22	PFFFF	binarized	yes	light_intensity: 30to35
From15C	20120712	20121016	96	Kenji_Fukushima	HMS	25	24L0D		White	30	35	Normal	Parafilm			YoungToOld	23	PPPPPPFFFF	binarized	yes	light_intensity: 30to35
From15C	20120712	20121016	96	Kenji_Fukushima	HMS	25	24L0D		White	30	35	Normal	Parafilm			YoungToOld	24	PFFPFFF	binarized	yes	light_intensity: 30to35
From15C	20120712	20121016	96	Kenji_Fukushima	HMS	25	24L0D		White	30	35	Normal	Parafilm			YoungToOld	25	PPPPFFFFF	binarized	yes	light_intensity: 30to35
From15C	20120712	20121016	96	Kenji_Fukushima	HMS	25	24L0D		White	30	35	Normal	Parafilm			YoungToOld	26	FFFFFFFF	binarized	yes	light_intensity: 30to35
From15C	20120712	20121016	96	Kenji_Fukushima	HMS	25	24L0D		White	30	35	Normal	Parafilm			YoungToOld	27	PPFFFFF	binarized	yes	light_intensity: 30to35
From15C	20120712	20121016	96	Kenji_Fukushima	HMS	25	24L0D		White	30	35	Normal	Parafilm			YoungToOld	28	FPPFFFF	binarized	yes	light_intensity: 30to35
From15C	20120712	20121016	96	Kenji_Fukushima	HMS	25	24L0D		White	30	35	Normal	Parafilm			YoungToOld	29	FPFFFF	binarized	yes	light_intensity: 30to35
From15C	20120712	20121016	96	Kenji_Fukushima	HMS	25	24L0D		White	30	35	Normal	Parafilm			YoungToOld	30	PPPPPFFFF	binarized	yes	light_intensity: 30to35
From15C	20120712	20121016	96	Kenji_Fukushima	HMS	25	24L0D		White	30	35	Normal	Parafilm			YoungToOld	31	PPFPFFFF	binarized	yes	light_intensity: 30to35
From15C	20120712	20121016	96	Kenji_Fukushima	HMS	25	24L0D		White	30	35	Normal	Parafilm			YoungToOld	32	FFPPFFFF	binarized	yes	light_intensity: 30to35
LightIntensity	20120712	20121016	96	Kenji_Fukushima	HMS	15	24L0D		White	10	10	Normal	Parafilm			YoungToOld	1	FFPP	binarized	yes
LightIntensity	20120712	20121016	96	Kenji_Fukushima	HMS	15	24L0D		White	10	10	Normal	Parafilm			YoungToOld	2	FFFFFFF	binarized	yes
LightIntensity	20120712	20121016	96	Kenji_Fukushima	HMS	15	24L0D		White	10	10	Normal	Parafilm			YoungToOld	3	FFFPFFF	binarized	yes
LightIntensity	20120712	20121016	96	Kenji_Fukushima	HMS	15	24L0D		White	10	10	Normal	Parafilm			YoungToOld	4	FFFPFFP	binarized	yes
LightIntensity	20120712	20121016	96	Kenji_Fukushima	HMS	15	24L0D		White	10	10	Normal	Parafilm			YoungToOld	5	FFFPF	binarized	yes
LightIntensity	20120712	20121016	96	Kenji_Fukushima	HMS	15	24L0D		White	10	10	Normal	Parafilm			YoungToOld	6	FFFFFP	binarized	yes
LightIntensity	20120712	20121016	96	Kenji_Fukushima	HMS	15	24L0D		White	10	10	Normal	Parafilm			YoungToOld	7	FFFPFPP	binarized	yes
LightIntensity	20120712	20121016	96	Kenji_Fukushima	HMS	15	24L0D		White	10	10	Normal	Parafilm			YoungToOld	8	FFFFFF	binarized	yes
LightIntensity	20120712	20121016	96	Kenji_Fukushima	HMS	15	24L0D		White	10	10	Normal	Parafilm			YoungToOld	9	FFFFFFF	binarized	yes
LightIntensity	20120712	20121016	96	Kenji_Fukushima	HMS	15	24L0D		White	10	10	Normal	Parafilm			YoungToOld	10	FFFPF	binarized	yes
LightIntensity	20120712	20121016	96	Kenji_Fukushima	HMS	15	24L0D		White	10	10	Normal	Parafilm			YoungToOld	11	FFFPF	binarized	yes
LightIntensity	20120712	20121016	96	Kenji_Fukushima	HMS	15	24L0D		White	10	10	Normal	Parafilm			YoungToOld	12	FFFFFF	binarized	yes
LightIntensity	20120712	20121016	96	Kenji_Fukushima	HMS	15	24L0D		White	10	10	Normal	Parafilm			YoungToOld	13	FFFFPFP	binarized	yes
LightIntensity	20120712	20121016	96	Kenji_Fukushima	HMS	15	24L0D		White	10	10	Normal	Parafilm			YoungToOld	14		binarized	yes
LightIntensity	20120712	20121016	96	Kenji_Fukushima	HMS	15	24L0D		White	10	10	Normal	Parafilm			YoungToOld	15		binarized	yes
LightIntensity	20120712	20121016	96	Kenji_Fukushima	HMS	15	24L0D		White	10	10	Normal	Parafilm			YoungToOld	16		binarized	yes
LightIntensity	20120712	20121016	96	Kenji_Fukushima	HMS	15	24L0D		White	10	10	Normal	Parafilm			YoungToOld	17	FFFFF	binarized	yes
LightIntensity	20120712	20121016	96	Kenji_Fukushima	HMS	15	24L0D		White	10	10	Normal	Parafilm			YoungToOld	18	FPPPPF	binarized	yes
LightIntensity	20120712	20121016	96	Kenji_Fukushima	HMS	15	24L0D		White	10	10	Normal	Parafilm			YoungToOld	19	FFPF	binarized	yes
LightIntensity	20120712	20121016	96	Kenji_Fukushima	HMS	15	24L0D		White	10	10	Normal	Parafilm			YoungToOld	20	FFFPFPF	binarized	yes
LightIntensity	20120712	20121016	96	Kenji_Fukushima	HMS	15	24L0D		White	10	10	Normal	Parafilm			YoungToOld	21	FFFFFF	binarized	yes
LightIntensity	20120712	20121016	96	Kenji_Fukushima	HMS	15	24L0D		White	10	10	Normal	Parafilm			YoungToOld	22	FFFPPP	binarized	yes
LightIntensity	20120712	20121016	96	Kenji_Fukushima	HMS	15	24L0D		White	10	10	Normal	Parafilm			YoungToOld	23	FFFFPP	binarized	yes
LightIntensity	20120712	20121016	96	Kenji_Fukushima	HMS	15	24L0D		White	10	10	Normal	Parafilm			YoungToOld	24	FFFFFFF	binarized	yes
LightIntensity	20120712	20121016	96	Kenji_Fukushima	HMS	15	24L0D		White	10	10	Normal	Parafilm			YoungToOld	25	FFFPFF	binarized	yes
LightIntensity	20120712	20121016	96	Kenji_Fukushima	HMS	15	24L0D		White	10	10	Normal	Parafilm			YoungToOld	26	FFFPFP	binarized	yes
LightIntensity	20120712	20121016	96	Kenji_Fukushima	HMS	15	24L0D		White	10	10	Normal	Parafilm			YoungToOld	27	FFFFPFF	binarized	yes
LightIntensity	20120712	20121016	96	Kenji_Fukushima	HMS	15	24L0D		White	10	10	Normal	Parafilm			YoungToOld	28	FFFFFF	binarized	yes
LightIntensity	20120712	20121016	96	Kenji_Fukushima	HMS	15	24L0D		White	10	10	Normal	Parafilm			YoungToOld	29	FFFPFF	binarized	yes
LightIntensity	20120712	20121016	96	Kenji_Fukushima	HMS	15	24L0D		White	10	10	Normal	Parafilm			YoungToOld	30	FFFFF	binarized	yes
LightIntensity	20120712	20121016	96	Kenji_Fukushima	HMS	15	24L0D		White	10	10	Normal	Parafilm			YoungToOld	31	FPFP	binarized	yes
LightIntensity	20120712	20121016	96	Kenji_Fukushima	HMS	15	24L0D		White	10	10	Normal	Parafilm			YoungToOld	32	FFFFFPPF	binarized	yes
LightIntensity	20120712	20121016	96	Kenji_Fukushima	HMS	15	24L0D		White	11	11	Normal	Parafilm			YoungToOld	1	FFPFF	binarized	yes
LightIntensity	20120712	20121016	96	Kenji_Fukushima	HMS	15	24L0D		White	11	11	Normal	Parafilm			YoungToOld	2	FFPPP	binarized	yes
LightIntensity	20120712	20121016	96	Kenji_Fukushima	HMS	15	24L0D		White	11	11	Normal	Parafilm			YoungToOld	3	FFFPFF	binarized	yes
LightIntensity	20120712	20121016	96	Kenji_Fukushima	HMS	15	24L0D		White	11	11	Normal	Parafilm			YoungToOld	4	FFFPPF	binarized	yes
LightIntensity	20120712	20121016	96	Kenji_Fukushima	HMS	15	24L0D		White	11	11	Normal	Parafilm			YoungToOld	5	FFFFFFF	binarized	yes
LightIntensity	20120712	20121016	96	Kenji_Fukushima	HMS	15	24L0D		White	11	11	Normal	Parafilm			YoungToOld	6	FFPPP	binarized	yes
LightIntensity	20120712	20121016	96	Kenji_Fukushima	HMS	15	24L0D		White	11	11	Normal	Parafilm			YoungToOld	7	FFPFFP	binarized	yes
LightIntensity	20120712	20121016	96	Kenji_Fukushima	HMS	15	24L0D		White	11	11	Normal	Parafilm			YoungToOld	8	FFFFFFFF	binarized	yes
LightIntensity	20120712	20121016	96	Kenji_Fukushima	HMS	15	24L0D		White	11	11	Normal	Parafilm			YoungToOld	9	FFFFFPFP	binarized	yes
LightIntensity	20120712	20121016	96	Kenji_Fukushima	HMS	15	24L0D		White	11	11	Normal	Parafilm			YoungToOld	10	FFPPPP	binarized	yes
LightIntensity	20120712	20121016	96	Kenji_Fukushima	HMS	15	24L0D		White	11	11	Normal	Parafilm			YoungToOld	11	FFFPPP	binarized	yes
LightIntensity	20120712	20121016	96	Kenji_Fukushima	HMS	15	24L0D		White	11	11	Normal	Parafilm			YoungToOld	12	FFFPFF	binarized	yes
LightIntensity	20120712	20121016	96	Kenji_Fukushima	HMS	15	24L0D		White	11	11	Normal	Parafilm			YoungToOld	13	FFFPFP	binarized	yes
LightIntensity	20120712	20121016	96	Kenji_Fukushima	HMS	15	24L0D		White	11	11	Normal	Parafilm			YoungToOld	14	FFFPP	binarized	yes
LightIntensity	20120712	20121016	96	Kenji_Fukushima	HMS	15	24L0D		White	11	11	Normal	Parafilm			YoungToOld	15	FPPP	binarized	yes
LightIntensity	20120712	20121016	96	Kenji_Fukushima	HMS	15	24L0D		White	11	11	Normal	Parafilm			YoungToOld	16	FFFFFFF	binarized	yes
LightIntensity	20120712	20121016	96	Kenji_Fukushima	HMS	15	24L0D		White	11	11	Normal	Parafilm			YoungToOld	17	FFFFFFFF	binarized	yes
LightIntensity	20120712	20121016	96	Kenji_Fukushima	HMS	15	24L0D		White	11	11	Normal	Parafilm			YoungToOld	18	FFFPPF	binarized	yes
LightIntensity	20120712	20121016	96	Kenji_Fukushima	HMS	15	24L0D		White	11	11	Normal	Parafilm			YoungToOld	19	FFFFFFP	binarized	yes
LightIntensity	20120712	20121016	96	Kenji_Fukushima	HMS	15	24L0D		White	11	11	Normal	Parafilm			YoungToOld	20	FFFFFFF	binarized	yes
LightIntensity	20120712	20121016	96	Kenji_Fukushima	HMS	15	24L0D		White	11	11	Normal	Parafilm			YoungToOld	21	FFFFFPFPP	binarized	yes
LightIntensity	20120712	20121016	96	Kenji_Fukushima	HMS	15	24L0D		White	11	11	Normal	Parafilm			YoungToOld	22	FFPPP	binarized	yes
LightIntensity	20120712	20121016	96	Kenji_Fukushima	HMS	15	24L0D		White	11	11	Normal	Parafilm			YoungToOld	23	FFFFFPF	binarized	yes
LightIntensity	20120712	20121016	96	Kenji_Fukushima	HMS	15	24L0D		White	11	11	Normal	Parafilm			YoungToOld	24	FFFFPPFF	binarized	yes
LightIntensity	20120712	20121016	96	Kenji_Fukushima	HMS	15	24L0D		White	11	11	Normal	Parafilm			YoungToOld	25	FFFPFPF	binarized	yes
LightIntensity	20120712	20121016	96	Kenji_Fukushima	HMS	15	24L0D		White	11	11	Normal	Parafilm			YoungToOld	26	FFFPFF	binarized	yes
LightIntensity	20120712	20121016	96	Kenji_Fukushima	HMS	15	24L0D		White	11	11	Normal	Parafilm			YoungToOld	27	FFFFFFFF	binarized	yes
LightIntensity	20120712	20121016	96	Kenji_Fukushima	HMS	15	24L0D		White	11	11	Normal	Parafilm			YoungToOld	28	FFFFFFFF	binarized	yes
LightIntensity	20120712	20121016	96	Kenji_Fukushima	HMS	15	24L0D		White	11	11	Normal	Parafilm			YoungToOld	29	FFFFFPF	binarized	yes
LightIntensity	20120712	20121016	96	Kenji_Fukushima	HMS	15	24L0D		White	11	11	Normal	Parafilm			YoungToOld	30	FFFFFPP	binarized	yes
LightIntensity	20120712	20121016	96	Kenji_Fukushima	HMS	15	24L0D		White	11	11	Normal	Parafilm			YoungToOld	31		binarized	yes
LightIntensity	20120712	20121016	96	Kenji_Fukushima	HMS	15	24L0D		White	11	11	Normal	Parafilm			YoungToOld	32		binarized	yes
LightIntensity	20120712	20121016	96	Kenji_Fukushima	HMS	15	24L0D		White	16	16	Normal	Parafilm			YoungToOld	1	FFFFF	binarized	yes
LightIntensity	20120712	20121016	96	Kenji_Fukushima	HMS	15	24L0D		White	16	16	Normal	Parafilm			YoungToOld	2	FFPPP	binarized	yes
LightIntensity	20120712	20121016	96	Kenji_Fukushima	HMS	15	24L0D		White	16	16	Normal	Parafilm			YoungToOld	3	FFFPPP	binarized	yes
LightIntensity	20120712	20121016	96	Kenji_Fukushima	HMS	15	24L0D		White	16	16	Normal	Parafilm			YoungToOld	4	FFFPFP	binarized	yes
LightIntensity	20120712	20121016	96	Kenji_Fukushima	HMS	15	24L0D		White	16	16	Normal	Parafilm			YoungToOld	5	FFFPFP	binarized	yes
LightIntensity	20120712	20121016	96	Kenji_Fukushima	HMS	15	24L0D		White	16	16	Normal	Parafilm			YoungToOld	6	FPPFP	binarized	yes
LightIntensity	20120712	20121016	96	Kenji_Fukushima	HMS	15	24L0D		White	16	16	Normal	Parafilm			YoungToOld	7	FPPP	binarized	yes
LightIntensity	20120712	20121016	96	Kenji_Fukushima	HMS	15	24L0D		White	16	16	Normal	Parafilm			YoungToOld	8	FFFPPF	binarized	yes
LightIntensity	20120712	20121016	96	Kenji_Fukushima	HMS	15	24L0D		White	16	16	Normal	Parafilm			YoungToOld	9	PFFFFFFF	binarized	yes
LightIntensity	20120712	20121016	96	Kenji_Fukushima	HMS	15	24L0D		White	16	16	Normal	Parafilm			YoungToOld	10	FFFFFF	binarized	yes
LightIntensity	20120712	20121016	96	Kenji_Fukushima	HMS	15	24L0D		White	16	16	Normal	Parafilm			YoungToOld	11	FFFFP	binarized	yes
LightIntensity	20120712	20121016	96	Kenji_Fukushima	HMS	15	24L0D		White	16	16	Normal	Parafilm			YoungToOld	12	FFFPPP	binarized	yes
LightIntensity	20120712	20121016	96	Kenji_Fukushima	HMS	15	24L0D		White	16	16	Normal	Parafilm			YoungToOld	13	FFPFFFF	binarized	yes
LightIntensity	20120712	20121016	96	Kenji_Fukushima	HMS	15	24L0D		White	16	16	Normal	Parafilm			YoungToOld	14		binarized	yes
LightIntensity	20120712	20121016	96	Kenji_Fukushima	HMS	15	24L0D		White	16	16	Normal	Parafilm			YoungToOld	15		binarized	yes
LightIntensity	20120712	20121016	96	Kenji_Fukushima	HMS	15	24L0D		White	16	16	Normal	Parafilm			YoungToOld	16		binarized	yes
LightIntensity	20120712	20121016	96	Kenji_Fukushima	HMS	15	24L0D		White	16	16	Normal	Parafilm			YoungToOld	17	FFFPFF	binarized	yes
LightIntensity	20120712	20121016	96	Kenji_Fukushima	HMS	15	24L0D		White	16	16	Normal	Parafilm			YoungToOld	18	FFFF	binarized	yes
LightIntensity	20120712	20121016	96	Kenji_Fukushima	HMS	15	24L0D		White	16	16	Normal	Parafilm			YoungToOld	19	FFFFFPP	binarized	yes
LightIntensity	20120712	20121016	96	Kenji_Fukushima	HMS	15	24L0D		White	16	16	Normal	Parafilm			YoungToOld	20	FFPF	binarized	yes
LightIntensity	20120712	20121016	96	Kenji_Fukushima	HMS	15	24L0D		White	16	16	Normal	Parafilm			YoungToOld	21	FFPP	binarized	yes
LightIntensity	20120712	20121016	96	Kenji_Fukushima	HMS	15	24L0D		White	16	16	Normal	Parafilm			YoungToOld	22	FFPFP	binarized	yes
LightIntensity	20120712	20121016	96	Kenji_Fukushima	HMS	15	24L0D		White	16	16	Normal	Parafilm			YoungToOld	23	FFFFFFF	binarized	yes
LightIntensity	20120712	20121016	96	Kenji_Fukushima	HMS	15	24L0D		White	16	16	Normal	Parafilm			YoungToOld	24	FFFFFPP	binarized	yes
LightIntensity	20120712	20121016	96	Kenji_Fukushima	HMS	15	24L0D		White	16	16	Normal	Parafilm			YoungToOld	25	FFFPFF	binarized	yes
LightIntensity	20120712	20121016	96	Kenji_Fukushima	HMS	15	24L0D		White	16	16	Normal	Parafilm			YoungToOld	26	FFFFFFP	binarized	yes
LightIntensity	20120712	20121016	96	Kenji_Fukushima	HMS	15	24L0D		White	16	16	Normal	Parafilm			YoungToOld	27	FFFFFF	binarized	yes
LightIntensity	20120712	20121016	96	Kenji_Fukushima	HMS	15	24L0D		White	16	16	Normal	Parafilm			YoungToOld	28	FFFFFP	binarized	yes
LightIntensity	20120712	20121016	96	Kenji_Fukushima	HMS	15	24L0D		White	16	16	Normal	Parafilm			YoungToOld	29	FFFFPF	binarized	yes
LightIntensity	20120712	20121016	96	Kenji_Fukushima	HMS	15	24L0D		White	16	16	Normal	Parafilm			YoungToOld	30	FFFPFF	binarized	yes
LightIntensity	20120712	20121016	96	Kenji_Fukushima	HMS	15	24L0D		White	16	16	Normal	Parafilm			YoungToOld	31	FFPPF	binarized	yes
LightIntensity	20120712	20121016	96	Kenji_Fukushima	HMS	15	24L0D		White	16	16	Normal	Parafilm			YoungToOld	32		binarized	yes
LightIntensity	20120712	20121016	96	Kenji_Fukushima	HMS	15	24L0D		White	19	19	Normal	Parafilm			YoungToOld	1	FFFFFFF	binarized	yes
LightIntensity	20120712	20121016	96	Kenji_Fukushima	HMS	15	24L0D		White	19	19	Normal	Parafilm			YoungToOld	2	FFFFFFP	binarized	yes
LightIntensity	20120712	20121016	96	Kenji_Fukushima	HMS	15	24L0D		White	19	19	Normal	Parafilm			YoungToOld	3	FFFFFFPF	binarized	yes
LightIntensity	20120712	20121016	96	Kenji_Fukushima	HMS	15	24L0D		White	19	19	Normal	Parafilm			YoungToOld	4	FFFPPP	binarized	yes
LightIntensity	20120712	20121016	96	Kenji_Fukushima	HMS	15	24L0D		White	19	19	Normal	Parafilm			YoungToOld	5	FFFFFPF	binarized	yes
LightIntensity	20120712	20121016	96	Kenji_Fukushima	HMS	15	24L0D		White	19	19	Normal	Parafilm			YoungToOld	6	FFFFFFF	binarized	yes
LightIntensity	20120712	20121016	96	Kenji_Fukushima	HMS	15	24L0D		White	19	19	Normal	Parafilm			YoungToOld	7	FFFPPP	binarized	yes
LightIntensity	20120712	20121016	96	Kenji_Fukushima	HMS	15	24L0D		White	19	19	Normal	Parafilm			YoungToOld	8	FFFFFFP	binarized	yes
LightIntensity	20120712	20121016	96	Kenji_Fukushima	HMS	15	24L0D		White	19	19	Normal	Parafilm			YoungToOld	9	FFPP	binarized	yes
LightIntensity	20120712	20121016	96	Kenji_Fukushima	HMS	15	24L0D		White	19	19	Normal	Parafilm			YoungToOld	10	FFFFFFPF	binarized	yes
LightIntensity	20120712	20121016	96	Kenji_Fukushima	HMS	15	24L0D		White	19	19	Normal	Parafilm			YoungToOld	11	FFFFFFF	binarized	yes
LightIntensity	20120712	20121016	96	Kenji_Fukushima	HMS	15	24L0D		White	19	19	Normal	Parafilm			YoungToOld	12	FFFFPPF	binarized	yes
LightIntensity	20120712	20121016	96	Kenji_Fukushima	HMS	15	24L0D		White	19	19	Normal	Parafilm			YoungToOld	13	FFFFPFFFF	binarized	yes
LightIntensity	20120712	20121016	96	Kenji_Fukushima	HMS	15	24L0D		White	19	19	Normal	Parafilm			YoungToOld	14		binarized	yes
LightIntensity	20120712	20121016	96	Kenji_Fukushima	HMS	15	24L0D		White	19	19	Normal	Parafilm			YoungToOld	15		binarized	yes
LightIntensity	20120712	20121016	96	Kenji_Fukushima	HMS	15	24L0D		White	19	19	Normal	Parafilm			YoungToOld	16		binarized	yes
LightIntensity	20120712	20121016	96	Kenji_Fukushima	HMS	15	24L0D		White	19	19	Normal	Parafilm			YoungToOld	17	FPFPF	binarized	yes
LightIntensity	20120712	20121016	96	Kenji_Fukushima	HMS	15	24L0D		White	19	19	Normal	Parafilm			YoungToOld	18	FFFFP	binarized	yes
LightIntensity	20120712	20121016	96	Kenji_Fukushima	HMS	15	24L0D		White	19	19	Normal	Parafilm			YoungToOld	19	FFFFFPFFF	binarized	yes
LightIntensity	20120712	20121016	96	Kenji_Fukushima	HMS	15	24L0D		White	19	19	Normal	Parafilm			YoungToOld	20	FFFPP	binarized	yes
LightIntensity	20120712	20121016	96	Kenji_Fukushima	HMS	15	24L0D		White	19	19	Normal	Parafilm			YoungToOld	21	FFPP	binarized	yes
LightIntensity	20120712	20121016	96	Kenji_Fukushima	HMS	15	24L0D		White	19	19	Normal	Parafilm			YoungToOld	22	FFFPPP	binarized	yes
LightIntensity	20120712	20121016	96	Kenji_Fukushima	HMS	15	24L0D		White	19	19	Normal	Parafilm			YoungToOld	23	FFFFPP	binarized	yes
LightIntensity	20120712	20121016	96	Kenji_Fukushima	HMS	15	24L0D		White	19	19	Normal	Parafilm			YoungToOld	24	FFFPPPP	binarized	yes
LightIntensity	20120712	20121016	96	Kenji_Fukushima	HMS	15	24L0D		White	19	19	Normal	Parafilm			YoungToOld	25	FFFFPF	binarized	yes
LightIntensity	20120712	20121016	96	Kenji_Fukushima	HMS	15	24L0D		White	19	19	Normal	Parafilm			YoungToOld	26	FFFFFPF	binarized	yes
LightIntensity	20120712	20121016	96	Kenji_Fukushima	HMS	15	24L0D		White	19	19	Normal	Parafilm			YoungToOld	27	FFFFFF	binarized	yes
LightIntensity	20120712	20121016	96	Kenji_Fukushima	HMS	15	24L0D		White	19	19	Normal	Parafilm			YoungToOld	28	FFFPPF	binarized	yes
LightIntensity	20120712	20121016	96	Kenji_Fukushima	HMS	15	24L0D		White	19	19	Normal	Parafilm			YoungToOld	29	FFFFFFF	binarized	yes
LightIntensity	20120712	20121016	96	Kenji_Fukushima	HMS	15	24L0D		White	19	19	Normal	Parafilm			YoungToOld	30	FFPPF	binarized	yes
LightIntensity	20120712	20121016	96	Kenji_Fukushima	HMS	15	24L0D		White	19	19	Normal	Parafilm			YoungToOld	31	FFFFFPP	binarized	yes
LightIntensity	20120712	20121016	96	Kenji_Fukushima	HMS	15	24L0D		White	19	19	Normal	Parafilm			YoungToOld	32		binarized	yes
LightIntensity	20120712	20121016	96	Kenji_Fukushima	HMS	15	24L0D		White	23	23	Normal	Parafilm			YoungToOld	1	FFPF	binarized	yes
LightIntensity	20120712	20121016	96	Kenji_Fukushima	HMS	15	24L0D		White	23	23	Normal	Parafilm			YoungToOld	2	FFPPP	binarized	yes
LightIntensity	20120712	20121016	96	Kenji_Fukushima	HMS	15	24L0D		White	23	23	Normal	Parafilm			YoungToOld	3	FFPPP	binarized	yes
LightIntensity	20120712	20121016	96	Kenji_Fukushima	HMS	15	24L0D		White	23	23	Normal	Parafilm			YoungToOld	4	FFFPPPP	binarized	yes
LightIntensity	20120712	20121016	96	Kenji_Fukushima	HMS	15	24L0D		White	23	23	Normal	Parafilm			YoungToOld	5	FFFFPP	binarized	yes
LightIntensity	20120712	20121016	96	Kenji_Fukushima	HMS	15	24L0D		White	23	23	Normal	Parafilm			YoungToOld	6	PFFPFFF	binarized	yes
LightIntensity	20120712	20121016	96	Kenji_Fukushima	HMS	15	24L0D		White	23	23	Normal	Parafilm			YoungToOld	7	PPF	binarized	yes
LightIntensity	20120712	20121016	96	Kenji_Fukushima	HMS	15	24L0D		White	23	23	Normal	Parafilm			YoungToOld	8	FFFPFF	binarized	yes
LightIntensity	20120712	20121016	96	Kenji_Fukushima	HMS	15	24L0D		White	23	23	Normal	Parafilm			YoungToOld	9	FFFFFF	binarized	yes
LightIntensity	20120712	20121016	96	Kenji_Fukushima	HMS	15	24L0D		White	23	23	Normal	Parafilm			YoungToOld	10	FFPPP	binarized	yes
LightIntensity	20120712	20121016	96	Kenji_Fukushima	HMS	15	24L0D		White	23	23	Normal	Parafilm			YoungToOld	11	FFFPPP	binarized	yes
LightIntensity	20120712	20121016	96	Kenji_Fukushima	HMS	15	24L0D		White	23	23	Normal	Parafilm			YoungToOld	12	FFFPFPP	binarized	yes
LightIntensity	20120712	20121016	96	Kenji_Fukushima	HMS	15	24L0D		White	23	23	Normal	Parafilm			YoungToOld	13	FFFPFF	binarized	yes
LightIntensity	20120712	20121016	96	Kenji_Fukushima	HMS	15	24L0D		White	23	23	Normal	Parafilm			YoungToOld	14	FPPP	binarized	yes
LightIntensity	20120712	20121016	96	Kenji_Fukushima	HMS	15	24L0D		White	23	23	Normal	Parafilm			YoungToOld	15		binarized	yes
LightIntensity	20120712	20121016	96	Kenji_Fukushima	HMS	15	24L0D		White	23	23	Normal	Parafilm			YoungToOld	16		binarized	yes
LightIntensity	20120712	20121016	96	Kenji_Fukushima	HMS	15	24L0D		White	23	23	Normal	Parafilm			YoungToOld	17	FFFFFF	binarized	yes
LightIntensity	20120712	20121016	96	Kenji_Fukushima	HMS	15	24L0D		White	23	23	Normal	Parafilm			YoungToOld	18	FFPP	binarized	yes
LightIntensity	20120712	20121016	96	Kenji_Fukushima	HMS	15	24L0D		White	23	23	Normal	Parafilm			YoungToOld	19	FFFPPP	binarized	yes
LightIntensity	20120712	20121016	96	Kenji_Fukushima	HMS	15	24L0D		White	23	23	Normal	Parafilm			YoungToOld	20	FFPFPP	binarized	yes
LightIntensity	20120712	20121016	96	Kenji_Fukushima	HMS	15	24L0D		White	23	23	Normal	Parafilm			YoungToOld	21	FFFFPP	binarized	yes
LightIntensity	20120712	20121016	96	Kenji_Fukushima	HMS	15	24L0D		White	23	23	Normal	Parafilm			YoungToOld	22	PFFPPP	binarized	yes
LightIntensity	20120712	20121016	96	Kenji_Fukushima	HMS	15	24L0D		White	23	23	Normal	Parafilm			YoungToOld	23	FFFFFPPP	binarized	yes
LightIntensity	20120712	20121016	96	Kenji_Fukushima	HMS	15	24L0D		White	23	23	Normal	Parafilm			YoungToOld	24	FFFPF	binarized	yes
LightIntensity	20120712	20121016	96	Kenji_Fukushima	HMS	15	24L0D		White	23	23	Normal	Parafilm			YoungToOld	25	FFFFPF	binarized	yes
LightIntensity	20120712	20121016	96	Kenji_Fukushima	HMS	15	24L0D		White	23	23	Normal	Parafilm			YoungToOld	26	FFFFPP	binarized	yes
LightIntensity	20120712	20121016	96	Kenji_Fukushima	HMS	15	24L0D		White	23	23	Normal	Parafilm			YoungToOld	27	FFFFFFF	binarized	yes
LightIntensity	20120712	20121016	96	Kenji_Fukushima	HMS	15	24L0D		White	23	23	Normal	Parafilm			YoungToOld	28	FFFPP	binarized	yes
LightIntensity	20120712	20121016	96	Kenji_Fukushima	HMS	15	24L0D		White	23	23	Normal	Parafilm			YoungToOld	29	FFFPFF	binarized	yes
LightIntensity	20120712	20121016	96	Kenji_Fukushima	HMS	15	24L0D		White	23	23	Normal	Parafilm			YoungToOld	30	FFFFFPPP	binarized	yes
LightIntensity	20120712	20121016	96	Kenji_Fukushima	HMS	15	24L0D		White	23	23	Normal	Parafilm			YoungToOld	31	FFPPPP	binarized	yes
LightIntensity	20120712	20121016	96	Kenji_Fukushima	HMS	15	24L0D		White	23	23	Normal	Parafilm			YoungToOld	32		binarized	yes
LightIntensity	20120712	20121016	96	Kenji_Fukushima	HMS	15	24L0D		White	54	54	Normal	Parafilm			YoungToOld	1	FPPPP	binarized	yes
LightIntensity	20120712	20121016	96	Kenji_Fukushima	HMS	15	24L0D		White	54	54	Normal	Parafilm			YoungToOld	2	FFFPF	binarized	yes
LightIntensity	20120712	20121016	96	Kenji_Fukushima	HMS	15	24L0D		White	54	54	Normal	Parafilm			YoungToOld	3	FFFFPP	binarized	yes
LightIntensity	20120712	20121016	96	Kenji_Fukushima	HMS	15	24L0D		White	54	54	Normal	Parafilm			YoungToOld	4	FFFFPFF	binarized	yes
LightIntensity	20120712	20121016	96	Kenji_Fukushima	HMS	15	24L0D		White	54	54	Normal	Parafilm			YoungToOld	5	FFFFF	binarized	yes
LightIntensity	20120712	20121016	96	Kenji_Fukushima	HMS	15	24L0D		White	54	54	Normal	Parafilm			YoungToOld	6	FFFFFPP	binarized	yes
LightIntensity	20120712	20121016	96	Kenji_Fukushima	HMS	15	24L0D		White	54	54	Normal	Parafilm			YoungToOld	7	FFPPP	binarized	yes
LightIntensity	20120712	20121016	96	Kenji_Fukushima	HMS	15	24L0D		White	54	54	Normal	Parafilm			YoungToOld	8	FFFFF	binarized	yes
LightIntensity	20120712	20121016	96	Kenji_Fukushima	HMS	15	24L0D		White	54	54	Normal	Parafilm			YoungToOld	9	FFFFFF	binarized	yes
LightIntensity	20120712	20121016	96	Kenji_Fukushima	HMS	15	24L0D		White	54	54	Normal	Parafilm			YoungToOld	10	FFFPP	binarized	yes
LightIntensity	20120712	20121016	96	Kenji_Fukushima	HMS	15	24L0D		White	54	54	Normal	Parafilm			YoungToOld	11	PFFPFPF	binarized	yes
LightIntensity	20120712	20121016	96	Kenji_Fukushima	HMS	15	24L0D		White	54	54	Normal	Parafilm			YoungToOld	12	PFFFFPP	binarized	yes
LightIntensity	20120712	20121016	96	Kenji_Fukushima	HMS	15	24L0D		White	54	54	Normal	Parafilm			YoungToOld	13	FFPPP	binarized	yes
LightIntensity	20120712	20121016	96	Kenji_Fukushima	HMS	15	24L0D		White	54	54	Normal	Parafilm			YoungToOld	14	FFFPF	binarized	yes
LightIntensity	20120712	20121016	96	Kenji_Fukushima	HMS	15	24L0D		White	54	54	Normal	Parafilm			YoungToOld	15	FFFPP	binarized	yes
LightIntensity	20120712	20121016	96	Kenji_Fukushima	HMS	15	24L0D		White	54	54	Normal	Parafilm			YoungToOld	16		binarized	yes
LightIntensity	20120712	20121016	96	Kenji_Fukushima	HMS	15	24L0D		White	54	54	Normal	Parafilm			YoungToOld	17	FPPP	binarized	yes
LightIntensity	20120712	20121016	96	Kenji_Fukushima	HMS	15	24L0D		White	54	54	Normal	Parafilm			YoungToOld	18	FFFFFPP	binarized	yes
LightIntensity	20120712	20121016	96	Kenji_Fukushima	HMS	15	24L0D		White	54	54	Normal	Parafilm			YoungToOld	19	FFFPFP	binarized	yes
LightIntensity	20120712	20121016	96	Kenji_Fukushima	HMS	15	24L0D		White	54	54	Normal	Parafilm			YoungToOld	20	FFFPPPP	binarized	yes
LightIntensity	20120712	20121016	96	Kenji_Fukushima	HMS	15	24L0D		White	54	54	Normal	Parafilm			YoungToOld	21	PFFFFFPP	binarized	yes
LightIntensity	20120712	20121016	96	Kenji_Fukushima	HMS	15	24L0D		White	54	54	Normal	Parafilm			YoungToOld	22	FFFPPF	binarized	yes
LightIntensity	20120712	20121016	96	Kenji_Fukushima	HMS	15	24L0D		White	54	54	Normal	Parafilm			YoungToOld	23	FFFFF	binarized	yes
LightIntensity	20120712	20121016	96	Kenji_Fukushima	HMS	15	24L0D		White	54	54	Normal	Parafilm			YoungToOld	24	FFPFPP	binarized	yes
LightIntensity	20120712	20121016	96	Kenji_Fukushima	HMS	15	24L0D		White	54	54	Normal	Parafilm			YoungToOld	25	FFFFFFP	binarized	yes
LightIntensity	20120712	20121016	96	Kenji_Fukushima	HMS	15	24L0D		White	54	54	Normal	Parafilm			YoungToOld	26	FPPP	binarized	yes
LightIntensity	20120712	20121016	96	Kenji_Fukushima	HMS	15	24L0D		White	54	54	Normal	Parafilm			YoungToOld	27	FFFFFF	binarized	yes
LightIntensity	20120712	20121016	96	Kenji_Fukushima	HMS	15	24L0D		White	54	54	Normal	Parafilm			YoungToOld	28	PFFFFFPF	binarized	yes
LightIntensity	20120712	20121016	96	Kenji_Fukushima	HMS	15	24L0D		White	54	54	Normal	Parafilm			YoungToOld	29	FFFFFP	binarized	yes
LightIntensity	20120712	20121016	96	Kenji_Fukushima	HMS	15	24L0D		White	54	54	Normal	Parafilm			YoungToOld	30	FFPPP	binarized	yes
LightIntensity	20120712	20121016	96	Kenji_Fukushima	HMS	15	24L0D		White	54	54	Normal	Parafilm			YoungToOld	31		binarized	yes
LightIntensity	20120712	20121016	96	Kenji_Fukushima	HMS	15	24L0D		White	54	54	Normal	Parafilm			YoungToOld	32		binarized	yes
LightIntensity	20120712	20121016	96	Kenji_Fukushima	HMS	25	24L0D		White	8	8	Normal	Parafilm			YoungToOld	1	PPPFPFFP	binarized	yes
LightIntensity	20120712	20121016	96	Kenji_Fukushima	HMS	25	24L0D		White	8	8	Normal	Parafilm			YoungToOld	2	FPFPPP	binarized	yes
LightIntensity	20120712	20121016	96	Kenji_Fukushima	HMS	25	24L0D		White	8	8	Normal	Parafilm			YoungToOld	3	PPPFPP	binarized	yes
LightIntensity	20120712	20121016	96	Kenji_Fukushima	HMS	25	24L0D		White	8	8	Normal	Parafilm			YoungToOld	4	PPPPFFPPF	binarized	yes
LightIntensity	20120712	20121016	96	Kenji_Fukushima	HMS	25	24L0D		White	8	8	Normal	Parafilm			YoungToOld	5	PFPFFFFF	binarized	yes
LightIntensity	20120712	20121016	96	Kenji_Fukushima	HMS	25	24L0D		White	8	8	Normal	Parafilm			YoungToOld	6	FFFPP	binarized	yes
LightIntensity	20120712	20121016	96	Kenji_Fukushima	HMS	25	24L0D		White	8	8	Normal	Parafilm			YoungToOld	7	FFFPP	binarized	yes
LightIntensity	20120712	20121016	96	Kenji_Fukushima	HMS	25	24L0D		White	8	8	Normal	Parafilm			YoungToOld	8	PFFFFPFP	binarized	yes
LightIntensity	20120712	20121016	96	Kenji_Fukushima	HMS	25	24L0D		White	8	8	Normal	Parafilm			YoungToOld	9	FFFFFFFPP	binarized	yes
LightIntensity	20120712	20121016	96	Kenji_Fukushima	HMS	25	24L0D		White	8	8	Normal	Parafilm			YoungToOld	10	PPFPFPFP	binarized	yes
LightIntensity	20120712	20121016	96	Kenji_Fukushima	HMS	25	24L0D		White	8	8	Normal	Parafilm			YoungToOld	11	FFFFFFFF	binarized	yes
LightIntensity	20120712	20121016	96	Kenji_Fukushima	HMS	25	24L0D		White	8	8	Normal	Parafilm			YoungToOld	12		binarized	yes
LightIntensity	20120712	20121016	96	Kenji_Fukushima	HMS	25	24L0D		White	8	8	Normal	Parafilm			YoungToOld	13		binarized	yes
LightIntensity	20120712	20121016	96	Kenji_Fukushima	HMS	25	24L0D		White	8	8	Normal	Parafilm			YoungToOld	14		binarized	yes
LightIntensity	20120712	20121016	96	Kenji_Fukushima	HMS	25	24L0D		White	8	8	Normal	Parafilm			YoungToOld	15		binarized	yes
LightIntensity	20120712	20121016	96	Kenji_Fukushima	HMS	25	24L0D		White	8	8	Normal	Parafilm			YoungToOld	16		binarized	yes
LightIntensity	20120712	20121016	96	Kenji_Fukushima	HMS	25	24L0D		White	8	8	Normal	Parafilm			YoungToOld	17	FFFPPPP	binarized	yes
LightIntensity	20120712	20121016	96	Kenji_Fukushima	HMS	25	24L0D		White	8	8	Normal	Parafilm			YoungToOld	18	PFFFFFFF	binarized	yes
LightIntensity	20120712	20121016	96	Kenji_Fukushima	HMS	25	24L0D		White	8	8	Normal	Parafilm			YoungToOld	19	FFFFFFPP	binarized	yes
LightIntensity	20120712	20121016	96	Kenji_Fukushima	HMS	25	24L0D		White	8	8	Normal	Parafilm			YoungToOld	20	PPPPPFP	binarized	yes
LightIntensity	20120712	20121016	96	Kenji_Fukushima	HMS	25	24L0D		White	8	8	Normal	Parafilm			YoungToOld	21	FFFFFFFPP	binarized	yes
LightIntensity	20120712	20121016	96	Kenji_Fukushima	HMS	25	24L0D		White	8	8	Normal	Parafilm			YoungToOld	22	FFPFPP	binarized	yes
LightIntensity	20120712	20121016	96	Kenji_Fukushima	HMS	25	24L0D		White	8	8	Normal	Parafilm			YoungToOld	23	FFFFFPF	binarized	yes
LightIntensity	20120712	20121016	96	Kenji_Fukushima	HMS	25	24L0D		White	8	8	Normal	Parafilm			YoungToOld	24	PPPFFFPF	binarized	yes
LightIntensity	20120712	20121016	96	Kenji_Fukushima	HMS	25	24L0D		White	8	8	Normal	Parafilm			YoungToOld	25	FFFFPFFF	binarized	yes
LightIntensity	20120712	20121016	96	Kenji_Fukushima	HMS	25	24L0D		White	8	8	Normal	Parafilm			YoungToOld	26	FFFFPF	binarized	yes
LightIntensity	20120712	20121016	96	Kenji_Fukushima	HMS	25	24L0D		White	8	8	Normal	Parafilm			YoungToOld	27	PPFFFPFF	binarized	yes
LightIntensity	20120712	20121016	96	Kenji_Fukushima	HMS	25	24L0D		White	8	8	Normal	Parafilm			YoungToOld	28	PPPPPFF	binarized	yes
LightIntensity	20120712	20121016	96	Kenji_Fukushima	HMS	25	24L0D		White	8	8	Normal	Parafilm			YoungToOld	29	PFFFPPF	binarized	yes
LightIntensity	20120712	20121016	96	Kenji_Fukushima	HMS	25	24L0D		White	8	8	Normal	Parafilm			YoungToOld	30	PFFFFFPF	binarized	yes
LightIntensity	20120712	20121016	96	Kenji_Fukushima	HMS	25	24L0D		White	8	8	Normal	Parafilm			YoungToOld	31	PPFFFFF	binarized	yes
LightIntensity	20120712	20121016	96	Kenji_Fukushima	HMS	25	24L0D		White	8	8	Normal	Parafilm			YoungToOld	32		binarized	yes
LightIntensity	20120712	20121016	96	Kenji_Fukushima	HMS	25	24L0D		White	9	9	Normal	Parafilm			YoungToOld	1	PFPFFFFPPP	binarized	yes
LightIntensity	20120712	20121016	96	Kenji_Fukushima	HMS	25	24L0D		White	9	9	Normal	Parafilm			YoungToOld	2	FFFFFFFPP	binarized	yes
LightIntensity	20120712	20121016	96	Kenji_Fukushima	HMS	25	24L0D		White	9	9	Normal	Parafilm			YoungToOld	3	PPPPFPP	binarized	yes
LightIntensity	20120712	20121016	96	Kenji_Fukushima	HMS	25	24L0D		White	9	9	Normal	Parafilm			YoungToOld	4	FFFFFFFP	binarized	yes
LightIntensity	20120712	20121016	96	Kenji_Fukushima	HMS	25	24L0D		White	9	9	Normal	Parafilm			YoungToOld	5	PPPFPFF	binarized	yes
LightIntensity	20120712	20121016	96	Kenji_Fukushima	HMS	25	24L0D		White	9	9	Normal	Parafilm			YoungToOld	6	PPPPP	binarized	yes
LightIntensity	20120712	20121016	96	Kenji_Fukushima	HMS	25	24L0D		White	9	9	Normal	Parafilm			YoungToOld	7	PPPFPPP	binarized	yes
LightIntensity	20120712	20121016	96	Kenji_Fukushima	HMS	25	24L0D		White	9	9	Normal	Parafilm			YoungToOld	8	PPPPFPF	binarized	yes
LightIntensity	20120712	20121016	96	Kenji_Fukushima	HMS	25	24L0D		White	9	9	Normal	Parafilm			YoungToOld	9	PPPFFFF	binarized	yes
LightIntensity	20120712	20121016	96	Kenji_Fukushima	HMS	25	24L0D		White	9	9	Normal	Parafilm			YoungToOld	10	PPFFFFF	binarized	yes
LightIntensity	20120712	20121016	96	Kenji_Fukushima	HMS	25	24L0D		White	9	9	Normal	Parafilm			YoungToOld	11	FFFFPPF	binarized	yes
LightIntensity	20120712	20121016	96	Kenji_Fukushima	HMS	25	24L0D		White	9	9	Normal	Parafilm			YoungToOld	12	FFFPPFP	binarized	yes
LightIntensity	20120712	20121016	96	Kenji_Fukushima	HMS	25	24L0D		White	9	9	Normal	Parafilm			YoungToOld	13	PFPPFFFP	binarized	yes
LightIntensity	20120712	20121016	96	Kenji_Fukushima	HMS	25	24L0D		White	9	9	Normal	Parafilm			YoungToOld	14	PFFFPF	binarized	yes
LightIntensity	20120712	20121016	96	Kenji_Fukushima	HMS	25	24L0D		White	9	9	Normal	Parafilm			YoungToOld	15	PPPFFFFP	binarized	yes
LightIntensity	20120712	20121016	96	Kenji_Fukushima	HMS	25	24L0D		White	9	9	Normal	Parafilm			YoungToOld	16	FFFFFFFP	binarized	yes
LightIntensity	20120712	20121016	96	Kenji_Fukushima	HMS	25	24L0D		White	9	9	Normal	Parafilm			YoungToOld	17	FFFFFPP	binarized	yes
LightIntensity	20120712	20121016	96	Kenji_Fukushima	HMS	25	24L0D		White	9	9	Normal	Parafilm			YoungToOld	18	PFFFFFPP	binarized	yes
LightIntensity	20120712	20121016	96	Kenji_Fukushima	HMS	25	24L0D		White	9	9	Normal	Parafilm			YoungToOld	19	PPFFFF	binarized	yes
LightIntensity	20120712	20121016	96	Kenji_Fukushima	HMS	25	24L0D		White	9	9	Normal	Parafilm			YoungToOld	20	PPFPP	binarized	yes
LightIntensity	20120712	20121016	96	Kenji_Fukushima	HMS	25	24L0D		White	9	9	Normal	Parafilm			YoungToOld	21	FFFFFPF	binarized	yes
LightIntensity	20120712	20121016	96	Kenji_Fukushima	HMS	25	24L0D		White	9	9	Normal	Parafilm			YoungToOld	22	PPPFPPP	binarized	yes
LightIntensity	20120712	20121016	96	Kenji_Fukushima	HMS	25	24L0D		White	9	9	Normal	Parafilm			YoungToOld	23	PPFPP	binarized	yes
LightIntensity	20120712	20121016	96	Kenji_Fukushima	HMS	25	24L0D		White	9	9	Normal	Parafilm			YoungToOld	24	FFFFFFFP	binarized	yes
LightIntensity	20120712	20121016	96	Kenji_Fukushima	HMS	25	24L0D		White	9	9	Normal	Parafilm			YoungToOld	25	FFFFFPP	binarized	yes
LightIntensity	20120712	20121016	96	Kenji_Fukushima	HMS	25	24L0D		White	9	9	Normal	Parafilm			YoungToOld	26	PPPFFPP	binarized	yes
LightIntensity	20120712	20121016	96	Kenji_Fukushima	HMS	25	24L0D		White	9	9	Normal	Parafilm			YoungToOld	27	PFFFFFPP	binarized	yes
LightIntensity	20120712	20121016	96	Kenji_Fukushima	HMS	25	24L0D		White	9	9	Normal	Parafilm			YoungToOld	28	FFFFFPFF	binarized	yes
LightIntensity	20120712	20121016	96	Kenji_Fukushima	HMS	25	24L0D		White	9	9	Normal	Parafilm			YoungToOld	29	PPPPFFP	binarized	yes
LightIntensity	20120712	20121016	96	Kenji_Fukushima	HMS	25	24L0D		White	9	9	Normal	Parafilm			YoungToOld	30	PPPPPFP	binarized	yes
LightIntensity	20120712	20121016	96	Kenji_Fukushima	HMS	25	24L0D		White	9	9	Normal	Parafilm			YoungToOld	31	FFFFFFPP	binarized	yes
LightIntensity	20120712	20121016	96	Kenji_Fukushima	HMS	25	24L0D		White	9	9	Normal	Parafilm			YoungToOld	32	FFFFPPP	binarized	yes
LightIntensity	20120712	20121016	96	Kenji_Fukushima	HMS	25	24L0D		White	16	16	Normal	Parafilm			YoungToOld	1	PPPFFFPF	binarized	yes
LightIntensity	20120712	20121016	96	Kenji_Fukushima	HMS	25	24L0D		White	16	16	Normal	Parafilm			YoungToOld	2	PPPPPFP	binarized	yes
LightIntensity	20120712	20121016	96	Kenji_Fukushima	HMS	25	24L0D		White	16	16	Normal	Parafilm			YoungToOld	3	PFFFFFPP	binarized	yes
LightIntensity	20120712	20121016	96	Kenji_Fukushima	HMS	25	24L0D		White	16	16	Normal	Parafilm			YoungToOld	4	PPPPPFF	binarized	yes
LightIntensity	20120712	20121016	96	Kenji_Fukushima	HMS	25	24L0D		White	16	16	Normal	Parafilm			YoungToOld	5	PPFFPP	binarized	yes
LightIntensity	20120712	20121016	96	Kenji_Fukushima	HMS	25	24L0D		White	16	16	Normal	Parafilm			YoungToOld	6	PPPPFP	binarized	yes
LightIntensity	20120712	20121016	96	Kenji_Fukushima	HMS	25	24L0D		White	16	16	Normal	Parafilm			YoungToOld	7	FFPFPFF	binarized	yes
LightIntensity	20120712	20121016	96	Kenji_Fukushima	HMS	25	24L0D		White	16	16	Normal	Parafilm			YoungToOld	8	PPFFP	binarized	yes
LightIntensity	20120712	20121016	96	Kenji_Fukushima	HMS	25	24L0D		White	16	16	Normal	Parafilm			YoungToOld	9	FFFFPF	binarized	yes
LightIntensity	20120712	20121016	96	Kenji_Fukushima	HMS	25	24L0D		White	16	16	Normal	Parafilm			YoungToOld	10	PPPPFPP	binarized	yes
LightIntensity	20120712	20121016	96	Kenji_Fukushima	HMS	25	24L0D		White	16	16	Normal	Parafilm			YoungToOld	11	PFFFPF	binarized	yes
LightIntensity	20120712	20121016	96	Kenji_Fukushima	HMS	25	24L0D		White	16	16	Normal	Parafilm			YoungToOld	12	PPPFFP	binarized	yes
LightIntensity	20120712	20121016	96	Kenji_Fukushima	HMS	25	24L0D		White	16	16	Normal	Parafilm			YoungToOld	13	PPPPPP	binarized	yes
LightIntensity	20120712	20121016	96	Kenji_Fukushima	HMS	25	24L0D		White	16	16	Normal	Parafilm			YoungToOld	14	PPPFFPFP	binarized	yes
LightIntensity	20120712	20121016	96	Kenji_Fukushima	HMS	25	24L0D		White	16	16	Normal	Parafilm			YoungToOld	15	PPPPFP	binarized	yes
LightIntensity	20120712	20121016	96	Kenji_Fukushima	HMS	25	24L0D		White	16	16	Normal	Parafilm			YoungToOld	16		binarized	yes
LightIntensity	20120712	20121016	96	Kenji_Fukushima	HMS	25	24L0D		White	16	16	Normal	Parafilm			YoungToOld	17	PPPFFFFFPP	binarized	yes
LightIntensity	20120712	20121016	96	Kenji_Fukushima	HMS	25	24L0D		White	16	16	Normal	Parafilm			YoungToOld	18	PPFFFFFPFF	binarized	yes
LightIntensity	20120712	20121016	96	Kenji_Fukushima	HMS	25	24L0D		White	16	16	Normal	Parafilm			YoungToOld	19	PFPFPFFFPP	binarized	yes
LightIntensity	20120712	20121016	96	Kenji_Fukushima	HMS	25	24L0D		White	16	16	Normal	Parafilm			YoungToOld	20	PFFFFFPP	binarized	yes
LightIntensity	20120712	20121016	96	Kenji_Fukushima	HMS	25	24L0D		White	16	16	Normal	Parafilm			YoungToOld	21	PFFPFPFF	binarized	yes
LightIntensity	20120712	20121016	96	Kenji_Fukushima	HMS	25	24L0D		White	16	16	Normal	Parafilm			YoungToOld	22	PFFFFFFFFFF	binarized	yes
LightIntensity	20120712	20121016	96	Kenji_Fukushima	HMS	25	24L0D		White	16	16	Normal	Parafilm			YoungToOld	23	PPFFPPFFFF	binarized	yes
LightIntensity	20120712	20121016	96	Kenji_Fukushima	HMS	25	24L0D		White	16	16	Normal	Parafilm			YoungToOld	24	FFFFFFFFFF	binarized	yes
LightIntensity	20120712	20121016	96	Kenji_Fukushima	HMS	25	24L0D		White	16	16	Normal	Parafilm			YoungToOld	25	PFFFFFFFFFPP	binarized	yes
LightIntensity	20120712	20121016	96	Kenji_Fukushima	HMS	25	24L0D		White	16	16	Normal	Parafilm			YoungToOld	26	FFFFFPP	binarized	yes
LightIntensity	20120712	20121016	96	Kenji_Fukushima	HMS	25	24L0D		White	16	16	Normal	Parafilm			YoungToOld	27	PFFFFFFPPF	binarized	yes
LightIntensity	20120712	20121016	96	Kenji_Fukushima	HMS	25	24L0D		White	16	16	Normal	Parafilm			YoungToOld	28	PFFFFFPP	binarized	yes
LightIntensity	20120712	20121016	96	Kenji_Fukushima	HMS	25	24L0D		White	16	16	Normal	Parafilm			YoungToOld	29	PPPPFFPPF	binarized	yes
LightIntensity	20120712	20121016	96	Kenji_Fukushima	HMS	25	24L0D		White	16	16	Normal	Parafilm			YoungToOld	30		binarized	yes
LightIntensity	20120712	20121016	96	Kenji_Fukushima	HMS	25	24L0D		White	16	16	Normal	Parafilm			YoungToOld	31		binarized	yes
LightIntensity	20120712	20121016	96	Kenji_Fukushima	HMS	25	24L0D		White	16	16	Normal	Parafilm			YoungToOld	32		binarized	yes
LightIntensity	20120712	20121016	96	Kenji_Fukushima	HMS	25	24L0D		White	17	17	Normal	Parafilm			YoungToOld	1	PPFFFFFF	binarized	yes
LightIntensity	20120712	20121016	96	Kenji_Fukushima	HMS	25	24L0D		White	17	17	Normal	Parafilm			YoungToOld	2	PPPPPFFFPPP	binarized	yes
LightIntensity	20120712	20121016	96	Kenji_Fukushima	HMS	25	24L0D		White	17	17	Normal	Parafilm			YoungToOld	3	PPPPPFFPPPFF	binarized	yes
LightIntensity	20120712	20121016	96	Kenji_Fukushima	HMS	25	24L0D		White	17	17	Normal	Parafilm			YoungToOld	4	FFFFFFFFFFP	binarized	yes
LightIntensity	20120712	20121016	96	Kenji_Fukushima	HMS	25	24L0D		White	17	17	Normal	Parafilm			YoungToOld	5	PFFFFFFPFF	binarized	yes
LightIntensity	20120712	20121016	96	Kenji_Fukushima	HMS	25	24L0D		White	17	17	Normal	Parafilm			YoungToOld	6	PPPPFPF	binarized	yes
LightIntensity	20120712	20121016	96	Kenji_Fukushima	HMS	25	24L0D		White	17	17	Normal	Parafilm			YoungToOld	7	PPPPFFF	binarized	yes
LightIntensity	20120712	20121016	96	Kenji_Fukushima	HMS	25	24L0D		White	17	17	Normal	Parafilm			YoungToOld	8	PPFFFPPP	binarized	yes
LightIntensity	20120712	20121016	96	Kenji_Fukushima	HMS	25	24L0D		White	17	17	Normal	Parafilm			YoungToOld	9	PPPPPFFFFFF	binarized	yes
LightIntensity	20120712	20121016	96	Kenji_Fukushima	HMS	25	24L0D		White	17	17	Normal	Parafilm			YoungToOld	10	PPPPFPFFF	binarized	yes
LightIntensity	20120712	20121016	96	Kenji_Fukushima	HMS	25	24L0D		White	17	17	Normal	Parafilm			YoungToOld	11	PPPPPFPFF	binarized	yes
LightIntensity	20120712	20121016	96	Kenji_Fukushima	HMS	25	24L0D		White	17	17	Normal	Parafilm			YoungToOld	12	PPPFFFFFPP	binarized	yes
LightIntensity	20120712	20121016	96	Kenji_Fukushima	HMS	25	24L0D		White	17	17	Normal	Parafilm			YoungToOld	13	PPPPPPP	binarized	yes
LightIntensity	20120712	20121016	96	Kenji_Fukushima	HMS	25	24L0D		White	17	17	Normal	Parafilm			YoungToOld	14	PPPPFFFFFF	binarized	yes
LightIntensity	20120712	20121016	96	Kenji_Fukushima	HMS	25	24L0D		White	17	17	Normal	Parafilm			YoungToOld	15	PPPPPFF	binarized	yes
LightIntensity	20120712	20121016	96	Kenji_Fukushima	HMS	25	24L0D		White	17	17	Normal	Parafilm			YoungToOld	16		binarized	yes
LightIntensity	20120712	20121016	96	Kenji_Fukushima	HMS	25	24L0D		White	17	17	Normal	Parafilm			YoungToOld	17	PFFFFFFP	binarized	yes
LightIntensity	20120712	20121016	96	Kenji_Fukushima	HMS	25	24L0D		White	17	17	Normal	Parafilm			YoungToOld	18	FFFFFPP	binarized	yes
LightIntensity	20120712	20121016	96	Kenji_Fukushima	HMS	25	24L0D		White	17	17	Normal	Parafilm			YoungToOld	19	FFPFFPF	binarized	yes
LightIntensity	20120712	20121016	96	Kenji_Fukushima	HMS	25	24L0D		White	17	17	Normal	Parafilm			YoungToOld	20	PPPPFFPP	binarized	yes
LightIntensity	20120712	20121016	96	Kenji_Fukushima	HMS	25	24L0D		White	17	17	Normal	Parafilm			YoungToOld	21	FPFFPFF	binarized	yes
LightIntensity	20120712	20121016	96	Kenji_Fukushima	HMS	25	24L0D		White	17	17	Normal	Parafilm			YoungToOld	22	PPPFFPPF	binarized	yes
LightIntensity	20120712	20121016	96	Kenji_Fukushima	HMS	25	24L0D		White	17	17	Normal	Parafilm			YoungToOld	23	FFFFFFPF	binarized	yes
LightIntensity	20120712	20121016	96	Kenji_Fukushima	HMS	25	24L0D		White	17	17	Normal	Parafilm			YoungToOld	24	PFFPF	binarized	yes
LightIntensity	20120712	20121016	96	Kenji_Fukushima	HMS	25	24L0D		White	17	17	Normal	Parafilm			YoungToOld	25	FFFPP	binarized	yes
LightIntensity	20120712	20121016	96	Kenji_Fukushima	HMS	25	24L0D		White	17	17	Normal	Parafilm			YoungToOld	26	PPPPFFFFFP	binarized	yes
LightIntensity	20120712	20121016	96	Kenji_Fukushima	HMS	25	24L0D		White	17	17	Normal	Parafilm			YoungToOld	27	PPFFFFP	binarized	yes
LightIntensity	20120712	20121016	96	Kenji_Fukushima	HMS	25	24L0D		White	17	17	Normal	Parafilm			YoungToOld	28	PPPPFFFP	binarized	yes
LightIntensity	20120712	20121016	96	Kenji_Fukushima	HMS	25	24L0D		White	17	17	Normal	Parafilm			YoungToOld	29	PPPPFFPF	binarized	yes
LightIntensity	20120712	20121016	96	Kenji_Fukushima	HMS	25	24L0D		White	17	17	Normal	Parafilm			YoungToOld	30	PPPPP	binarized	yes
LightIntensity	20120712	20121016	96	Kenji_Fukushima	HMS	25	24L0D		White	17	17	Normal	Parafilm			YoungToOld	31	FFFFFFFF	binarized	yes
LightIntensity	20120712	20121016	96	Kenji_Fukushima	HMS	25	24L0D		White	17	17	Normal	Parafilm			YoungToOld	32		binarized	yes
LightIntensity	20120712	20121016	96	Kenji_Fukushima	HMS	25	24L0D		White	27	27	Normal	Parafilm			YoungToOld	1	PFFFPF	binarized	yes
LightIntensity	20120712	20121016	96	Kenji_Fukushima	HMS	25	24L0D		White	27	27	Normal	Parafilm			YoungToOld	2	PPPFF	binarized	yes
LightIntensity	20120712	20121016	96	Kenji_Fukushima	HMS	25	24L0D		White	27	27	Normal	Parafilm			YoungToOld	3	PPPPFP	binarized	yes
LightIntensity	20120712	20121016	96	Kenji_Fukushima	HMS	25	24L0D		White	27	27	Normal	Parafilm			YoungToOld	4	FFFPPFFFF	binarized	yes
LightIntensity	20120712	20121016	96	Kenji_Fukushima	HMS	25	24L0D		White	27	27	Normal	Parafilm			YoungToOld	5	PFFFP	binarized	yes
LightIntensity	20120712	20121016	96	Kenji_Fukushima	HMS	25	24L0D		White	27	27	Normal	Parafilm			YoungToOld	6	PPPFPFF	binarized	yes
LightIntensity	20120712	20121016	96	Kenji_Fukushima	HMS	25	24L0D		White	27	27	Normal	Parafilm			YoungToOld	7	PPFFFP	binarized	yes
LightIntensity	20120712	20121016	96	Kenji_Fukushima	HMS	25	24L0D		White	27	27	Normal	Parafilm			YoungToOld	8	PPPPPFFFF	binarized	yes
LightIntensity	20120712	20121016	96	Kenji_Fukushima	HMS	25	24L0D		White	27	27	Normal	Parafilm			YoungToOld	9	FFFFFPP	binarized	yes
LightIntensity	20120712	20121016	96	Kenji_Fukushima	HMS	25	24L0D		White	27	27	Normal	Parafilm			YoungToOld	10	PPFFPP	binarized	yes
LightIntensity	20120712	20121016	96	Kenji_Fukushima	HMS	25	24L0D		White	27	27	Normal	Parafilm			YoungToOld	11	PPFPPP	binarized	yes
LightIntensity	20120712	20121016	96	Kenji_Fukushima	HMS	25	24L0D		White	27	27	Normal	Parafilm			YoungToOld	12	PPPFPFF	binarized	yes
LightIntensity	20120712	20121016	96	Kenji_Fukushima	HMS	25	24L0D		White	27	27	Normal	Parafilm			YoungToOld	13	PFFFPP	binarized	yes
LightIntensity	20120712	20121016	96	Kenji_Fukushima	HMS	25	24L0D		White	27	27	Normal	Parafilm			YoungToOld	14	PFPPP	binarized	yes
LightIntensity	20120712	20121016	96	Kenji_Fukushima	HMS	25	24L0D		White	27	27	Normal	Parafilm			YoungToOld	15	FFFFFFFFPP	binarized	yes
LightIntensity	20120712	20121016	96	Kenji_Fukushima	HMS	25	24L0D		White	27	27	Normal	Parafilm			YoungToOld	16	PPPFP	binarized	yes
LightIntensity	20120712	20121016	96	Kenji_Fukushima	HMS	25	24L0D		White	27	27	Normal	Parafilm			YoungToOld	17	PPPPPFFFPFP	binarized	yes
LightIntensity	20120712	20121016	96	Kenji_Fukushima	HMS	25	24L0D		White	27	27	Normal	Parafilm			YoungToOld	18	PPFPPF	binarized	yes
LightIntensity	20120712	20121016	96	Kenji_Fukushima	HMS	25	24L0D		White	27	27	Normal	Parafilm			YoungToOld	19	PPPFF	binarized	yes
LightIntensity	20120712	20121016	96	Kenji_Fukushima	HMS	25	24L0D		White	27	27	Normal	Parafilm			YoungToOld	20	PFFFPFFFFP	binarized	yes
LightIntensity	20120712	20121016	96	Kenji_Fukushima	HMS	25	24L0D		White	27	27	Normal	Parafilm			YoungToOld	21	PPFFFPPP	binarized	yes
LightIntensity	20120712	20121016	96	Kenji_Fukushima	HMS	25	24L0D		White	27	27	Normal	Parafilm			YoungToOld	22	PPFPF	binarized	yes
LightIntensity	20120712	20121016	96	Kenji_Fukushima	HMS	25	24L0D		White	27	27	Normal	Parafilm			YoungToOld	23	PPPPFFFF	binarized	yes
LightIntensity	20120712	20121016	96	Kenji_Fukushima	HMS	25	24L0D		White	27	27	Normal	Parafilm			YoungToOld	24	PPPFPFF	binarized	yes
LightIntensity	20120712	20121016	96	Kenji_Fukushima	HMS	25	24L0D		White	27	27	Normal	Parafilm			YoungToOld	25	PPPPFP	binarized	yes
LightIntensity	20120712	20121016	96	Kenji_Fukushima	HMS	25	24L0D		White	27	27	Normal	Parafilm			YoungToOld	26	PPPPFF	binarized	yes
LightIntensity	20120712	20121016	96	Kenji_Fukushima	HMS	25	24L0D		White	27	27	Normal	Parafilm			YoungToOld	27	PPFFF	binarized	yes
LightIntensity	20120712	20121016	96	Kenji_Fukushima	HMS	25	24L0D		White	27	27	Normal	Parafilm			YoungToOld	28	PPPFPPF	binarized	yes
LightIntensity	20120712	20121016	96	Kenji_Fukushima	HMS	25	24L0D		White	27	27	Normal	Parafilm			YoungToOld	29	PPFFFP	binarized	yes
LightIntensity	20120712	20121016	96	Kenji_Fukushima	HMS	25	24L0D		White	27	27	Normal	Parafilm			YoungToOld	30	PPPPFFF	binarized	yes
LightIntensity	20120712	20121016	96	Kenji_Fukushima	HMS	25	24L0D		White	27	27	Normal	Parafilm			YoungToOld	31	PFFFFFFFPP	binarized	yes
LightIntensity	20120712	20121016	96	Kenji_Fukushima	HMS	25	24L0D		White	27	27	Normal	Parafilm			YoungToOld	32	PPPFFFF	binarized	yes
LightIntensity	20120712	20121016	96	Kenji_Fukushima	HMS	25	24L0D		White	48	48	Normal	Parafilm			YoungToOld	1	PPPPPPFFFF	binarized	yes
LightIntensity	20120712	20121016	96	Kenji_Fukushima	HMS	25	24L0D		White	48	48	Normal	Parafilm			YoungToOld	2	PPPFFFFPF	binarized	yes
LightIntensity	20120712	20121016	96	Kenji_Fukushima	HMS	25	24L0D		White	48	48	Normal	Parafilm			YoungToOld	3	PPPPFFPPP	binarized	yes
LightIntensity	20120712	20121016	96	Kenji_Fukushima	HMS	25	24L0D		White	48	48	Normal	Parafilm			YoungToOld	4	PPPPFFFFFPF	binarized	yes
LightIntensity	20120712	20121016	96	Kenji_Fukushima	HMS	25	24L0D		White	48	48	Normal	Parafilm			YoungToOld	5	PPPPFFPP	binarized	yes
LightIntensity	20120712	20121016	96	Kenji_Fukushima	HMS	25	24L0D		White	48	48	Normal	Parafilm			YoungToOld	6	PPPPPFPFF	binarized	yes
LightIntensity	20120712	20121016	96	Kenji_Fukushima	HMS	25	24L0D		White	48	48	Normal	Parafilm			YoungToOld	7	PPPPF	binarized	yes
LightIntensity	20120712	20121016	96	Kenji_Fukushima	HMS	25	24L0D		White	48	48	Normal	Parafilm			YoungToOld	8	PPPPPPF	binarized	yes
LightIntensity	20120712	20121016	96	Kenji_Fukushima	HMS	25	24L0D		White	48	48	Normal	Parafilm			YoungToOld	9	PPPPFPPPP	binarized	yes
LightIntensity	20120712	20121016	96	Kenji_Fukushima	HMS	25	24L0D		White	48	48	Normal	Parafilm			YoungToOld	10	PPPPPFFFP	binarized	yes
LightIntensity	20120712	20121016	96	Kenji_Fukushima	HMS	25	24L0D		White	48	48	Normal	Parafilm			YoungToOld	11	PPPPFFPP	binarized	yes
LightIntensity	20120712	20121016	96	Kenji_Fukushima	HMS	25	24L0D		White	48	48	Normal	Parafilm			YoungToOld	12	PPPPPPPPPF	binarized	yes
LightIntensity	20120712	20121016	96	Kenji_Fukushima	HMS	25	24L0D		White	48	48	Normal	Parafilm			YoungToOld	13	PPPFFFF	binarized	yes
LightIntensity	20120712	20121016	96	Kenji_Fukushima	HMS	25	24L0D		White	48	48	Normal	Parafilm			YoungToOld	14	PPPFFFPFF	binarized	yes
LightIntensity	20120712	20121016	96	Kenji_Fukushima	HMS	25	24L0D		White	48	48	Normal	Parafilm			YoungToOld	15	PPFPP	binarized	yes
LightIntensity	20120712	20121016	96	Kenji_Fukushima	HMS	25	24L0D		White	48	48	Normal	Parafilm			YoungToOld	16	PPPPPFFFPP	binarized	yes
LightIntensity	20120712	20121016	96	Kenji_Fukushima	HMS	25	24L0D		White	48	48	Normal	Parafilm			YoungToOld	17	FFFFFFFPF	binarized	yes
LightIntensity	20120712	20121016	96	Kenji_Fukushima	HMS	25	24L0D		White	48	48	Normal	Parafilm			YoungToOld	18	PPPFPPF	binarized	yes
LightIntensity	20120712	20121016	96	Kenji_Fukushima	HMS	25	24L0D		White	48	48	Normal	Parafilm			YoungToOld	19	PPFFFFFPFP	binarized	yes
LightIntensity	20120712	20121016	96	Kenji_Fukushima	HMS	25	24L0D		White	48	48	Normal	Parafilm			YoungToOld	20	PFPFP	binarized	yes
LightIntensity	20120712	20121016	96	Kenji_Fukushima	HMS	25	24L0D		White	48	48	Normal	Parafilm			YoungToOld	21	FFPPPFFFP	binarized	yes
LightIntensity	20120712	20121016	96	Kenji_Fukushima	HMS	25	24L0D		White	48	48	Normal	Parafilm			YoungToOld	22	FFFFFFFFPP	binarized	yes
LightIntensity	20120712	20121016	96	Kenji_Fukushima	HMS	25	24L0D		White	48	48	Normal	Parafilm			YoungToOld	23	PPPPPPPFPFP	binarized	yes
LightIntensity	20120712	20121016	96	Kenji_Fukushima	HMS	25	24L0D		White	48	48	Normal	Parafilm			YoungToOld	24	FFFFFPPF	binarized	yes
LightIntensity	20120712	20121016	96	Kenji_Fukushima	HMS	25	24L0D		White	48	48	Normal	Parafilm			YoungToOld	25	FFFFFPP	binarized	yes
LightIntensity	20120712	20121016	96	Kenji_Fukushima	HMS	25	24L0D		White	48	48	Normal	Parafilm			YoungToOld	26	PPFFFP	binarized	yes
LightIntensity	20120712	20121016	96	Kenji_Fukushima	HMS	25	24L0D		White	48	48	Normal	Parafilm			YoungToOld	27	PPPPPFFFF	binarized	yes
LightIntensity	20120712	20121016	96	Kenji_Fukushima	HMS	25	24L0D		White	48	48	Normal	Parafilm			YoungToOld	28	PPFPPPF	binarized	yes
LightIntensity	20120712	20121016	96	Kenji_Fukushima	HMS	25	24L0D		White	48	48	Normal	Parafilm			YoungToOld	29	PPFFPPF	binarized	yes
LightIntensity	20120712	20121016	96	Kenji_Fukushima	HMS	25	24L0D		White	48	48	Normal	Parafilm			YoungToOld	30	PPPPFFFFP	binarized	yes
LightIntensity	20120712	20121016	96	Kenji_Fukushima	HMS	25	24L0D		White	48	48	Normal	Parafilm			YoungToOld	31	PPFPFF	binarized	yes
LightIntensity	20120712	20121016	96	Kenji_Fukushima	HMS	25	24L0D		White	48	48	Normal	Parafilm			YoungToOld	32	FFFPPFFPF	binarized	yes
SurgicalTape	20120720	20121015	87	Kenji_Fukushima	HMS	15	24L0D		White	30	35	Normal	SurgicalTape			YoungToOld	1	FFFFFP	binarized	yes	light_intensity: 30to35
SurgicalTape	20120720	20121015	87	Kenji_Fukushima	HMS	15	24L0D		White	30	35	Normal	SurgicalTape			YoungToOld	2	FFFPF	binarized	yes	light_intensity: 30to35
SurgicalTape	20120720	20121015	87	Kenji_Fukushima	HMS	15	24L0D		White	30	35	Normal	SurgicalTape			YoungToOld	3	FFFFFPPP	binarized	yes	light_intensity: 30to35
SurgicalTape	20120720	20121015	87	Kenji_Fukushima	HMS	15	24L0D		White	30	35	Normal	SurgicalTape			YoungToOld	4	FFFFFF	binarized	yes	light_intensity: 30to35
SurgicalTape	20120720	20121015	87	Kenji_Fukushima	HMS	15	24L0D		White	30	35	Normal	SurgicalTape			YoungToOld	5	FFFFPFF	binarized	yes	light_intensity: 30to35
SurgicalTape	20120720	20121015	87	Kenji_Fukushima	HMS	15	24L0D		White	30	35	Normal	SurgicalTape			YoungToOld	6	FFFPFP	binarized	yes	light_intensity: 30to35
SurgicalTape	20120720	20121015	87	Kenji_Fukushima	HMS	15	24L0D		White	30	35	Normal	SurgicalTape			YoungToOld	7	FFFPFF	binarized	yes	light_intensity: 30to35
SurgicalTape	20120720	20121015	87	Kenji_Fukushima	HMS	15	24L0D		White	30	35	Normal	SurgicalTape			YoungToOld	8	FFFPFFP	binarized	yes	light_intensity: 30to35
SurgicalTape	20120720	20121015	87	Kenji_Fukushima	HMS	15	24L0D		White	30	35	Normal	SurgicalTape			YoungToOld	9	PFFFPFP	binarized	yes	light_intensity: 30to35
SurgicalTape	20120720	20121015	87	Kenji_Fukushima	HMS	15	24L0D		White	30	35	Normal	SurgicalTape			YoungToOld	10	PFFFPPP	binarized	yes	light_intensity: 30to35
SurgicalTape	20120720	20121015	87	Kenji_Fukushima	HMS	15	24L0D		White	30	35	Normal	SurgicalTape			YoungToOld	11	FFFFFPP	binarized	yes	light_intensity: 30to35
SurgicalTape	20120720	20121015	87	Kenji_Fukushima	HMS	15	24L0D		White	30	35	Normal	SurgicalTape			YoungToOld	12	FFPPPP	binarized	yes	light_intensity: 30to35
SurgicalTape	20120720	20121015	87	Kenji_Fukushima	HMS	15	24L0D		White	30	35	Normal	SurgicalTape			YoungToOld	13	FFFPF	binarized	yes	light_intensity: 30to35
SurgicalTape	20120720	20121015	87	Kenji_Fukushima	HMS	15	24L0D		White	30	35	Normal	SurgicalTape			YoungToOld	14	FFFFPP	binarized	yes	light_intensity: 30to35
SurgicalTape	20120720	20121015	87	Kenji_Fukushima	HMS	15	24L0D		White	30	35	Normal	SurgicalTape			YoungToOld	15	FFFFPPF	binarized	yes	light_intensity: 30to35
SurgicalTape	20120720	20121015	87	Kenji_Fukushima	HMS	15	24L0D		White	30	35	Normal	SurgicalTape			YoungToOld	16	FFFFFPPP	binarized	yes	light_intensity: 30to35
SurgicalTape	20120720	20121015	87	Kenji_Fukushima	HMS	15	24L0D		White	30	35	Normal	SurgicalTape			YoungToOld	17	PFFFPFF	binarized	yes	light_intensity: 30to35
SurgicalTape	20120720	20121015	87	Kenji_Fukushima	HMS	15	24L0D		White	30	35	Normal	SurgicalTape			YoungToOld	18	PPP	binarized	yes	light_intensity: 30to35
SurgicalTape	20120720	20121015	87	Kenji_Fukushima	HMS	15	24L0D		White	30	35	Normal	SurgicalTape			YoungToOld	19	PFFFPFF	binarized	yes	light_intensity: 30to35
SurgicalTape	20120720	20121015	87	Kenji_Fukushima	HMS	15	24L0D		White	30	35	Normal	SurgicalTape			YoungToOld	20	FFFPFF	binarized	yes	light_intensity: 30to35
SurgicalTape	20120720	20121015	87	Kenji_Fukushima	HMS	15	24L0D		White	30	35	Normal	SurgicalTape			YoungToOld	21	FFFFF	binarized	yes	light_intensity: 30to35
SurgicalTape	20120720	20121015	87	Kenji_Fukushima	HMS	15	24L0D		White	30	35	Normal	SurgicalTape			YoungToOld	22	FFFFFFF	binarized	yes	light_intensity: 30to35
SurgicalTape	20120720	20121015	87	Kenji_Fukushima	HMS	15	24L0D		White	30	35	Normal	SurgicalTape			YoungToOld	23	FFFPPF	binarized	yes	light_intensity: 30to35
SurgicalTape	20120720	20121015	87	Kenji_Fukushima	HMS	15	24L0D		White	30	35	Normal	SurgicalTape			YoungToOld	24	FPPF	binarized	yes	light_intensity: 30to35
SurgicalTape	20120720	20121015	87	Kenji_Fukushima	HMS	15	24L0D		White	30	35	Normal	SurgicalTape			YoungToOld	25	PFFFPFF	binarized	yes	light_intensity: 30to35
SurgicalTape	20120720	20121015	87	Kenji_Fukushima	HMS	15	24L0D		White	30	35	Normal	SurgicalTape			YoungToOld	26	FFFPPPP	binarized	yes	light_intensity: 30to35
SurgicalTape	20120720	20121015	87	Kenji_Fukushima	HMS	15	24L0D		White	30	35	Normal	SurgicalTape			YoungToOld	27	FFFFFPF	binarized	yes	light_intensity: 30to35
SurgicalTape	20120720	20121015	87	Kenji_Fukushima	HMS	15	24L0D		White	30	35	Normal	SurgicalTape			YoungToOld	28	FFFFPFP	binarized	yes	light_intensity: 30to35
SurgicalTape	20120720	20121015	87	Kenji_Fukushima	HMS	15	24L0D		White	30	35	Normal	SurgicalTape			YoungToOld	29	FFFPPPP	binarized	yes	light_intensity: 30to35
SurgicalTape	20120720	20121015	87	Kenji_Fukushima	HMS	15	24L0D		White	30	35	Normal	SurgicalTape			YoungToOld	30	PFFFPFFF	binarized	yes	light_intensity: 30to35
SurgicalTape	20120720	20121015	87	Kenji_Fukushima	HMS	15	24L0D		White	30	35	Normal	SurgicalTape			YoungToOld	31	FPPP	binarized	yes	light_intensity: 30to35
SurgicalTape	20120720	20121015	87	Kenji_Fukushima	HMS	15	24L0D		White	30	35	Normal	SurgicalTape			YoungToOld	32		binarized	yes	light_intensity: 30to35
SurgicalTape	20120720	20121015	87	Kenji_Fukushima	HMS	25	24L0D		White	30	35	Normal	SurgicalTape			YoungToOld	1	PPPPPFFFPF	binarized	yes	light_intensity: 30to35
SurgicalTape	20120720	20121015	87	Kenji_Fukushima	HMS	25	24L0D		White	30	35	Normal	SurgicalTape			YoungToOld	2	PPPPPFPFF	binarized	yes	light_intensity: 30to35
SurgicalTape	20120720	20121015	87	Kenji_Fukushima	HMS	25	24L0D		White	30	35	Normal	SurgicalTape			YoungToOld	3	PPFFFFPPP	binarized	yes	light_intensity: 30to35
SurgicalTape	20120720	20121015	87	Kenji_Fukushima	HMS	25	24L0D		White	30	35	Normal	SurgicalTape			YoungToOld	4	PFFPPP	binarized	yes	light_intensity: 30to35
SurgicalTape	20120720	20121015	87	Kenji_Fukushima	HMS	25	24L0D		White	30	35	Normal	SurgicalTape			YoungToOld	5	PPPFFPP	binarized	yes	light_intensity: 30to35
SurgicalTape	20120720	20121015	87	Kenji_Fukushima	HMS	25	24L0D		White	30	35	Normal	SurgicalTape			YoungToOld	6	PPPPFPPPF	binarized	yes	light_intensity: 30to35
SurgicalTape	20120720	20121015	87	Kenji_Fukushima	HMS	25	24L0D		White	30	35	Normal	SurgicalTape			YoungToOld	7	PPPPPFP	binarized	yes	light_intensity: 30to35
SurgicalTape	20120720	20121015	87	Kenji_Fukushima	HMS	25	24L0D		White	30	35	Normal	SurgicalTape			YoungToOld	8	PPPPFFPP	binarized	yes	light_intensity: 30to35
SurgicalTape	20120720	20121015	87	Kenji_Fukushima	HMS	25	24L0D		White	30	35	Normal	SurgicalTape			YoungToOld	9	PPPPPPPFPP	binarized	yes	light_intensity: 30to35
SurgicalTape	20120720	20121015	87	Kenji_Fukushima	HMS	25	24L0D		White	30	35	Normal	SurgicalTape			YoungToOld	10	PPPPFFFPP	binarized	yes	light_intensity: 30to35
SurgicalTape	20120720	20121015	87	Kenji_Fukushima	HMS	25	24L0D		White	30	35	Normal	SurgicalTape			YoungToOld	11	PPPPPFPPP	binarized	yes	light_intensity: 30to35
SurgicalTape	20120720	20121015	87	Kenji_Fukushima	HMS	25	24L0D		White	30	35	Normal	SurgicalTape			YoungToOld	12	PPPPPPPFPF	binarized	yes	light_intensity: 30to35
SurgicalTape	20120720	20121015	87	Kenji_Fukushima	HMS	25	24L0D		White	30	35	Normal	SurgicalTape			YoungToOld	13	PPFFPPP	binarized	yes	light_intensity: 30to35
SurgicalTape	20120720	20121015	87	Kenji_Fukushima	HMS	25	24L0D		White	30	35	Normal	SurgicalTape			YoungToOld	14	PPFFPFF	binarized	yes	light_intensity: 30to35
SurgicalTape	20120720	20121015	87	Kenji_Fukushima	HMS	25	24L0D		White	30	35	Normal	SurgicalTape			YoungToOld	15	PPPPFFPP	binarized	yes	light_intensity: 30to35
SurgicalTape	20120720	20121015	87	Kenji_Fukushima	HMS	25	24L0D		White	30	35	Normal	SurgicalTape			YoungToOld	16	PPFPPF	binarized	yes	light_intensity: 30to35
SurgicalTape	20120720	20121015	87	Kenji_Fukushima	HMS	25	24L0D		White	30	35	Normal	SurgicalTape			YoungToOld	17	PPPPPPPPPP	binarized	yes	light_intensity: 30to35
SurgicalTape	20120720	20121015	87	Kenji_Fukushima	HMS	25	24L0D		White	30	35	Normal	SurgicalTape			YoungToOld	18	PPPFFFFP	binarized	yes	light_intensity: 30to35
SurgicalTape	20120720	20121015	87	Kenji_Fukushima	HMS	25	24L0D		White	30	35	Normal	SurgicalTape			YoungToOld	19	PPPPPFPPF	binarized	yes	light_intensity: 30to35
SurgicalTape	20120720	20121015	87	Kenji_Fukushima	HMS	25	24L0D		White	30	35	Normal	SurgicalTape			YoungToOld	20	PPPPFFPFF	binarized	yes	light_intensity: 30to35
SurgicalTape	20120720	20121015	87	Kenji_Fukushima	HMS	25	24L0D		White	30	35	Normal	SurgicalTape			YoungToOld	21	PPPPFFFFF	binarized	yes	light_intensity: 30to35
SurgicalTape	20120720	20121015	87	Kenji_Fukushima	HMS	25	24L0D		White	30	35	Normal	SurgicalTape			YoungToOld	22	PPPFFFFP	binarized	yes	light_intensity: 30to35
SurgicalTape	20120720	20121015	87	Kenji_Fukushima	HMS	25	24L0D		White	30	35	Normal	SurgicalTape			YoungToOld	23	PPPPFFPF	binarized	yes	light_intensity: 30to35
SurgicalTape	20120720	20121015	87	Kenji_Fukushima	HMS	25	24L0D		White	30	35	Normal	SurgicalTape			YoungToOld	24	PPPPPFFF	binarized	yes	light_intensity: 30to35
SurgicalTape	20120720	20121015	87	Kenji_Fukushima	HMS	25	24L0D		White	30	35	Normal	SurgicalTape			YoungToOld	25	PPPPFFFPP	binarized	yes	light_intensity: 30to35
SurgicalTape	20120720	20121015	87	Kenji_Fukushima	HMS	25	24L0D		White	30	35	Normal	SurgicalTape			YoungToOld	26	PPPPPFFPFFP	binarized	yes	light_intensity: 30to35
SurgicalTape	20120720	20121015	87	Kenji_Fukushima	HMS	25	24L0D		White	30	35	Normal	SurgicalTape			YoungToOld	27	PPPFFFFFFFPP	binarized	yes	light_intensity: 30to35
SurgicalTape	20120720	20121015	87	Kenji_Fukushima	HMS	25	24L0D		White	30	35	Normal	SurgicalTape			YoungToOld	28	PPPFFFPFF	binarized	yes	light_intensity: 30to35
SurgicalTape	20120720	20121015	87	Kenji_Fukushima	HMS	25	24L0D		White	30	35	Normal	SurgicalTape			YoungToOld	29	PPPPFFPF	binarized	yes	light_intensity: 30to35
SurgicalTape	20120720	20121015	87	Kenji_Fukushima	HMS	25	24L0D		White	30	35	Normal	SurgicalTape			YoungToOld	30	PPPPFFPF	binarized	yes	light_intensity: 30to35
SurgicalTape	20120720	20121015	87	Kenji_Fukushima	HMS	25	24L0D		White	30	35	Normal	SurgicalTape			YoungToOld	31	PPPFFPPP	binarized	yes	light_intensity: 30to35
SurgicalTape	20120720	20121015	87	Kenji_Fukushima	HMS	25	24L0D		White	30	35	Normal	SurgicalTape			YoungToOld	32	PPPFPFFFP	binarized	yes	light_intensity: 30to35
Temperature_Gergo	20140123	20140417	84	Yoko_Matsuzaki	HMS	25	24L0D		White	20	30	Normal	Parafilm			YoungToOld	1	PPPPF	binarized	yes	light_intensity: 20to30
Temperature_Gergo	20140123	20140417	84	Yoko_Matsuzaki	HMS	25	24L0D		White	20	30	Normal	Parafilm			YoungToOld	2	PFPPFFFPFP	binarized	yes	light_intensity: 20to30
Temperature_Gergo	20140123	20140417	84	Yoko_Matsuzaki	HMS	25	24L0D		White	20	30	Normal	Parafilm			YoungToOld	3	PP	binarized	yes	light_intensity: 20to30
Temperature_Gergo	20140123	20140417	84	Yoko_Matsuzaki	HMS	25	24L0D		White	20	30	Normal	Parafilm			YoungToOld	4	PPPPF	binarized	yes	light_intensity: 20to30
Temperature_Gergo	20140123	20140417	84	Yoko_Matsuzaki	HMS	25	24L0D		White	20	30	Normal	Parafilm			YoungToOld	5	PPPPPPP	binarized	yes	light_intensity: 20to30
Temperature_Gergo	20140123	20140417	84	Yoko_Matsuzaki	HMS	25	24L0D		White	20	30	Normal	Parafilm			YoungToOld	6	PPFFP	binarized	yes	light_intensity: 20to30
Temperature_Gergo	20140123	20140417	84	Yoko_Matsuzaki	HMS	25	24L0D		White	20	30	Normal	Parafilm			YoungToOld	7	PFFFF	binarized	yes	light_intensity: 20to30
Temperature_Gergo	20140123	20140417	84	Yoko_Matsuzaki	HMS	25	24L0D		White	20	30	Normal	Parafilm			YoungToOld	8	PPPPPFFFFPF	binarized	yes	light_intensity: 20to30
Temperature_Gergo	20140123	20140417	84	Yoko_Matsuzaki	HMS	25	24L0D		White	20	30	Normal	Parafilm			YoungToOld	9		binarized	yes	light_intensity: 20to30
Temperature_Gergo	20140123	20140417	84	Yoko_Matsuzaki	HMS	25	24L0D		White	20	30	Normal	Parafilm			YoungToOld	10	FFPPF	binarized	yes	light_intensity: 20to30
Temperature_Gergo	20140123	20140417	84	Yoko_Matsuzaki	HMS	25	24L0D		White	20	30	Normal	Parafilm			YoungToOld	11	FFPF	binarized	yes	light_intensity: 20to30
Temperature_Gergo	20140123	20140417	84	Yoko_Matsuzaki	HMS	25	24L0D		White	20	30	Normal	Parafilm			YoungToOld	12	PPFFFFFFPP	binarized	yes	light_intensity: 20to30
Temperature_Gergo	20140123	20140417	84	Yoko_Matsuzaki	HMS	25	24L0D		White	20	30	Normal	Parafilm			YoungToOld	13	FFFFPPF	binarized	yes	light_intensity: 20to30
Temperature_Gergo	20140123	20140417	84	Yoko_Matsuzaki	HMS	25	24L0D		White	20	30	Normal	Parafilm			YoungToOld	14	FFPPPPPPP	binarized	yes	light_intensity: 20to30
Temperature_Gergo	20140123	20140417	84	Yoko_Matsuzaki	HMS	25	24L0D		White	20	30	Normal	Parafilm			YoungToOld	15	PFPP	binarized	yes	light_intensity: 20to30
Temperature_Gergo	20140123	20140417	84	Yoko_Matsuzaki	HMS	25	24L0D		White	20	30	Normal	Parafilm			YoungToOld	16		binarized	yes	light_intensity: 20to30
Temperature_Gergo	20140123	20140417	84	Yoko_Matsuzaki	HMS	25	24L0D		White	20	30	Normal	Parafilm			YoungToOld	17		binarized	yes	light_intensity: 20to30
Temperature_Gergo	20140123	20140417	84	Yoko_Matsuzaki	HMS	25	24L0D		White	20	30	Normal	Parafilm			YoungToOld	18		binarized	yes	light_intensity: 20to30
Temperature_Gergo	20140123	20140417	84	Yoko_Matsuzaki	HMS	25	24L0D		White	20	30	Normal	Parafilm			YoungToOld	19	PPFFFFFFPF	binarized	yes	light_intensity: 20to30
Temperature_Gergo	20140123	20140417	84	Yoko_Matsuzaki	HMS	25	24L0D		White	20	30	Normal	Parafilm			YoungToOld	20	PFFFFFFF	binarized	yes	light_intensity: 20to30
Temperature_Gergo	20140123	20140417	84	Yoko_Matsuzaki	HMS	25	24L0D		White	20	30	Normal	Parafilm			YoungToOld	21	P	binarized	yes	light_intensity: 20to30
Temperature_Gergo	20140123	20140417	84	Yoko_Matsuzaki	HMS	25	24L0D		White	20	30	Normal	Parafilm			YoungToOld	22	PPFPP	binarized	yes	light_intensity: 20to30
Temperature_Gergo	20140123	20140417	84	Yoko_Matsuzaki	HMS	25	24L0D		White	20	30	Normal	Parafilm			YoungToOld	23	FFPPF	binarized	yes	light_intensity: 20to30
Temperature_Gergo	20140123	20140417	84	Yoko_Matsuzaki	HMS	25	24L0D		White	20	30	Normal	Parafilm			YoungToOld	24	FFPPF	binarized	yes	light_intensity: 20to30
Temperature_Gergo	20140123	20140417	84	Yoko_Matsuzaki	HMS	25	24L0D		White	20	30	Normal	Parafilm			YoungToOld	25	FFFFFPF	binarized	yes	light_intensity: 20to30
Temperature_Gergo	20140123	20140417	84	Yoko_Matsuzaki	HMS	25	24L0D		White	20	30	Normal	Parafilm			YoungToOld	26	PFFFPP	binarized	yes	light_intensity: 20to30
Temperature_Gergo	20140123	20140417	84	Yoko_Matsuzaki	HMS	25	24L0D		White	20	30	Normal	Parafilm			YoungToOld	27		binarized	yes	light_intensity: 20to30
Temperature_Gergo	20140123	20140417	84	Yoko_Matsuzaki	HMS	25	24L0D		White	20	30	Normal	Parafilm			YoungToOld	28	P	binarized	yes	light_intensity: 20to30
Temperature_Gergo	20140123	20140417	84	Yoko_Matsuzaki	HMS	25	24L0D		White	20	30	Normal	Parafilm			YoungToOld	29	PPPP	binarized	yes	light_intensity: 20to30
Temperature_Gergo	20140123	20140417	84	Yoko_Matsuzaki	HMS	25	24L0D		White	20	30	Normal	Parafilm			YoungToOld	30	P	binarized	yes	light_intensity: 20to30
Temperature_Gergo	20140123	20140417	84	Yoko_Matsuzaki	HMS	25	24L0D		White	20	30	Normal	Parafilm			YoungToOld	31	PFFP	binarized	yes	light_intensity: 20to30
Temperature_Gergo	20140123	20140417	84	Yoko_Matsuzaki	HMS	25	24L0D		White	20	30	Normal	Parafilm			YoungToOld	32	PPP	binarized	yes	light_intensity: 20to30
Temperature_Gergo	20140123	20140417	84	Yoko_Matsuzaki	HMS	25	24L0D		White	20	30	Normal	Parafilm			YoungToOld	33	PPPPPFFFFPFP	binarized	yes	light_intensity: 20to30
Temperature_Gergo	20140123	20140417	84	Yoko_Matsuzaki	HMS	25	24L0D		White	20	30	Normal	Parafilm			YoungToOld	34	PPPPP	binarized	yes	light_intensity: 20to30
Temperature_Gergo	20140123	20140417	84	Yoko_Matsuzaki	HMS	25	24L0D		White	20	30	Normal	Parafilm			YoungToOld	35		binarized	yes	light_intensity: 20to30
Temperature_Gergo	20140123	20140417	84	Yoko_Matsuzaki	HMS	25	24L0D		White	20	30	Normal	Parafilm			YoungToOld	36		binarized	yes	light_intensity: 20to30
Temperature_Gergo	20140123	20140417	84	Yoko_Matsuzaki	HMS	25	24L0D		White	20	30	Normal	Parafilm			YoungToOld	37	FFFFFPP	binarized	yes	light_intensity: 20to30
Temperature_Gergo	20140123	20140417	84	Yoko_Matsuzaki	HMS	25	24L0D		White	20	30	Normal	Parafilm			YoungToOld	38	FFFPF	binarized	yes	light_intensity: 20to30
Temperature_Gergo	20140123	20140417	84	Yoko_Matsuzaki	HMS	25	24L0D		White	20	30	Normal	Parafilm			YoungToOld	39	PPFFPP	binarized	yes	light_intensity: 20to30
Temperature_Gergo	20140123	20140417	84	Yoko_Matsuzaki	HMS	25	24L0D		White	20	30	Normal	Parafilm			YoungToOld	40	PPFPFPF	binarized	yes	light_intensity: 20to30
Temperature_Gergo	20140123	20140417	84	Yoko_Matsuzaki	HMS	25	24L0D		White	20	30	Normal	Parafilm			YoungToOld	41	PFFFPPF	binarized	yes	light_intensity: 20to30
Temperature_Gergo	20140123	20140417	84	Yoko_Matsuzaki	HMS	25	24L0D		White	20	30	Normal	Parafilm			YoungToOld	42	FFFPPF	binarized	yes	light_intensity: 20to30
Temperature_Gergo	20140123	20140417	84	Yoko_Matsuzaki	HMS	25	24L0D		White	20	30	Normal	Parafilm			YoungToOld	43	FFFFFFPP	binarized	yes	light_intensity: 20to30
Temperature_Gergo	20140123	20140417	84	Yoko_Matsuzaki	HMS	25	24L0D		White	20	30	Normal	Parafilm			YoungToOld	44	PPPFFFFP	binarized	yes	light_intensity: 20to30
Temperature_Gergo	20140123	20140417	84	Yoko_Matsuzaki	HMS	25	24L0D		White	20	30	Normal	Parafilm			YoungToOld	45		binarized	yes	light_intensity: 20to30
Temperature_Gergo	20140123	20140417	84	Yoko_Matsuzaki	HMS	15	24L0D		White	20	30	Normal	Parafilm			YoungToOld	1	PPP	binarized	yes	light_intensity: 20to30
Temperature_Gergo	20140123	20140417	84	Yoko_Matsuzaki	HMS	15	24L0D		White	20	30	Normal	Parafilm			YoungToOld	2	PPP	binarized	yes	light_intensity: 20to30
Temperature_Gergo	20140123	20140417	84	Yoko_Matsuzaki	HMS	15	24L0D		White	20	30	Normal	Parafilm			YoungToOld	3	FPP	binarized	yes	light_intensity: 20to30
Temperature_Gergo	20140123	20140417	84	Yoko_Matsuzaki	HMS	15	24L0D		White	20	30	Normal	Parafilm			YoungToOld	4	FPPP	binarized	yes	light_intensity: 20to30
Temperature_Gergo	20140123	20140417	84	Yoko_Matsuzaki	HMS	15	24L0D		White	20	30	Normal	Parafilm			YoungToOld	5	PP	binarized	yes	light_intensity: 20to30
Temperature_Gergo	20140123	20140417	84	Yoko_Matsuzaki	HMS	15	24L0D		White	20	30	Normal	Parafilm			YoungToOld	6	PF	binarized	yes	light_intensity: 20to30
Temperature_Gergo	20140123	20140417	84	Yoko_Matsuzaki	HMS	15	24L0D		White	20	30	Normal	Parafilm			YoungToOld	7	FFPF	binarized	yes	light_intensity: 20to30
Temperature_Gergo	20140123	20140417	84	Yoko_Matsuzaki	HMS	15	24L0D		White	20	30	Normal	Parafilm			YoungToOld	8	PP	binarized	yes	light_intensity: 20to30
Temperature_Gergo	20140123	20140417	84	Yoko_Matsuzaki	HMS	15	24L0D		White	20	30	Normal	Parafilm			YoungToOld	9		binarized	yes	light_intensity: 20to30
Temperature_Gergo	20140123	20140417	84	Yoko_Matsuzaki	HMS	15	24L0D		White	20	30	Normal	Parafilm			YoungToOld	10	PP	binarized	yes	light_intensity: 20to30
Temperature_Gergo	20140123	20140417	84	Yoko_Matsuzaki	HMS	15	24L0D		White	20	30	Normal	Parafilm			YoungToOld	11	FPF	binarized	yes	light_intensity: 20to30
Temperature_Gergo	20140123	20140417	84	Yoko_Matsuzaki	HMS	15	24L0D		White	20	30	Normal	Parafilm			YoungToOld	12	PP	binarized	yes	light_intensity: 20to30
Temperature_Gergo	20140123	20140417	84	Yoko_Matsuzaki	HMS	15	24L0D		White	20	30	Normal	Parafilm			YoungToOld	13	FPP	binarized	yes	light_intensity: 20to30
Temperature_Gergo	20140123	20140417	84	Yoko_Matsuzaki	HMS	15	24L0D		White	20	30	Normal	Parafilm			YoungToOld	14	FFFFF	binarized	yes	light_intensity: 20to30
Temperature_Gergo	20140123	20140417	84	Yoko_Matsuzaki	HMS	15	24L0D		White	20	30	Normal	Parafilm			YoungToOld	15	FFFPFF	binarized	yes	light_intensity: 20to30
Temperature_Gergo	20140123	20140417	84	Yoko_Matsuzaki	HMS	15	24L0D		White	20	30	Normal	Parafilm			YoungToOld	16	FPF	binarized	yes	light_intensity: 20to30
Temperature_Gergo	20140123	20140417	84	Yoko_Matsuzaki	HMS	15	24L0D		White	20	30	Normal	Parafilm			YoungToOld	17	PP	binarized	yes	light_intensity: 20to30
Temperature_Gergo	20140123	20140417	84	Yoko_Matsuzaki	HMS	15	24L0D		White	20	30	Normal	Parafilm			YoungToOld	18	PP	binarized	yes	light_intensity: 20to30
Temperature_Gergo	20140123	20140417	84	Yoko_Matsuzaki	HMS	15	24L0D		White	20	30	Normal	Parafilm			YoungToOld	19	FPFPF	binarized	yes	light_intensity: 20to30
Temperature_Gergo	20140123	20140417	84	Yoko_Matsuzaki	HMS	15	24L0D		White	20	30	Normal	Parafilm			YoungToOld	20	FFFFF	binarized	yes	light_intensity: 20to30
Temperature_Gergo	20140123	20140417	84	Yoko_Matsuzaki	HMS	15	24L0D		White	20	30	Normal	Parafilm			YoungToOld	21	PP	binarized	yes	light_intensity: 20to30
Temperature_Gergo	20140123	20140417	84	Yoko_Matsuzaki	HMS	15	24L0D		White	20	30	Normal	Parafilm			YoungToOld	22	FFFPPF	binarized	yes	light_intensity: 20to30
Temperature_Gergo	20140123	20140417	84	Yoko_Matsuzaki	HMS	15	24L0D		White	20	30	Normal	Parafilm			YoungToOld	23	FFF	binarized	yes	light_intensity: 20to30
Temperature_Gergo	20140123	20140417	84	Yoko_Matsuzaki	HMS	15	24L0D		White	20	30	Normal	Parafilm			YoungToOld	24	FP	binarized	yes	light_intensity: 20to30
Temperature_Gergo	20140123	20140417	84	Yoko_Matsuzaki	HMS	15	24L0D		White	20	30	Normal	Parafilm			YoungToOld	25	PFP	binarized	yes	light_intensity: 20to30
Temperature_Gergo	20140123	20140417	84	Yoko_Matsuzaki	HMS	15	24L0D		White	20	30	Normal	Parafilm			YoungToOld	26	PPP	binarized	yes	light_intensity: 20to30
Temperature_Gergo	20140123	20140417	84	Yoko_Matsuzaki	HMS	15	24L0D		White	20	30	Normal	Parafilm			YoungToOld	27	PP	binarized	yes	light_intensity: 20to30
Temperature_Gergo	20140123	20140417	84	Yoko_Matsuzaki	HMS	15	24L0D		White	20	30	Normal	Parafilm			YoungToOld	28	PF	binarized	yes	light_intensity: 20to30
Temperature_Gergo	20140123	20140417	84	Yoko_Matsuzaki	HMS	15	24L0D		White	20	30	Normal	Parafilm			YoungToOld	29	FPPF	binarized	yes	light_intensity: 20to30
Temperature_Gergo	20140123	20140417	84	Yoko_Matsuzaki	HMS	15	24L0D		White	20	30	Normal	Parafilm			YoungToOld	30	FFFFFFPP	binarized	yes	light_intensity: 20to30
Temperature_Gergo	20140123	20140417	84	Yoko_Matsuzaki	HMS	15	24L0D		White	20	30	Normal	Parafilm			YoungToOld	31	FFPP	binarized	yes	light_intensity: 20to30
Temperature_Gergo	20140123	20140417	84	Yoko_Matsuzaki	HMS	15	24L0D		White	20	30	Normal	Parafilm			YoungToOld	32	PF	binarized	yes	light_intensity: 20to30
Temperature_Gergo	20140123	20140417	84	Yoko_Matsuzaki	HMS	15	24L0D		White	20	30	Normal	Parafilm			YoungToOld	33	PP	binarized	yes	light_intensity: 20to30
Temperature_Gergo	20140123	20140417	84	Yoko_Matsuzaki	HMS	15	24L0D		White	20	30	Normal	Parafilm			YoungToOld	34	PP	binarized	yes	light_intensity: 20to30
Temperature_Gergo	20140123	20140417	84	Yoko_Matsuzaki	HMS	15	24L0D		White	20	30	Normal	Parafilm			YoungToOld	35	PPP	binarized	yes	light_intensity: 20to30
Temperature_Gergo	20140123	20140417	84	Yoko_Matsuzaki	HMS	15	24L0D		White	20	30	Normal	Parafilm			YoungToOld	36	FFFFPF	binarized	yes	light_intensity: 20to30
Temperature_Gergo	20140123	20140417	84	Yoko_Matsuzaki	HMS	15	24L0D		White	20	30	Normal	Parafilm			YoungToOld	37	FPF	binarized	yes	light_intensity: 20to30
Temperature_Gergo	20140123	20140417	84	Yoko_Matsuzaki	HMS	15	24L0D		White	20	30	Normal	Parafilm			YoungToOld	38	PP	binarized	yes	light_intensity: 20to30
Temperature_Gergo	20140123	20140417	84	Yoko_Matsuzaki	HMS	15	24L0D		White	20	30	Normal	Parafilm			YoungToOld	39	PP	binarized	yes	light_intensity: 20to30
Temperature_Gergo	20140123	20140417	84	Yoko_Matsuzaki	HMS	15	24L0D		White	20	30	Normal	Parafilm			YoungToOld	40	FFPPP	binarized	yes	light_intensity: 20to30
Temperature_Gergo	20140123	20140417	84	Yoko_Matsuzaki	HMS	15	24L0D		White	20	30	Normal	Parafilm			YoungToOld	41	PFPF	binarized	yes	light_intensity: 20to30
Temperature_Gergo	20140123	20140417	84	Yoko_Matsuzaki	HMS	15	24L0D		White	20	30	Normal	Parafilm			YoungToOld	42	PPPP	binarized	yes	light_intensity: 20to30
Temperature_Gergo	20140123	20140417	84	Yoko_Matsuzaki	HMS	15	24L0D		White	20	30	Normal	Parafilm			YoungToOld	43	FPF	binarized	yes	light_intensity: 20to30
Temperature_Gergo	20140123	20140417	84	Yoko_Matsuzaki	HMS	15	24L0D		White	20	30	Normal	Parafilm			YoungToOld	44	PPFP	binarized	yes	light_intensity: 20to30
Temperature_Gergo	20140123	20140417	84	Yoko_Matsuzaki	HMS	15	24L0D		White	20	30	Normal	Parafilm			YoungToOld	45		binarized	yes	light_intensity: 20to30
PhotoperiodAt25C	20131016	20140108	84	Yoko_Matsuzaki	HMS	25	8L16D		White	20	30	Normal	Parafilm			YoungToOld	1	PPP	recorded	yes	light_intensity: 20to30
PhotoperiodAt25C	20131016	20140108	84	Yoko_Matsuzaki	HMS	25	8L16D		White	20	30	Normal	Parafilm			YoungToOld	2	FFFFPPP	recorded	yes	light_intensity: 20to30
PhotoperiodAt25C	20131016	20140108	84	Yoko_Matsuzaki	HMS	25	8L16D		White	20	30	Normal	Parafilm			YoungToOld	3	MPPP	recorded	yes	light_intensity: 20to30
PhotoperiodAt25C	20131016	20140108	84	Yoko_Matsuzaki	HMS	25	8L16D		White	20	30	Normal	Parafilm			YoungToOld	4	MMMODMP	recorded	yes	light_intensity: 20to30
PhotoperiodAt25C	20131016	20140108	84	Yoko_Matsuzaki	HMS	25	8L16D		White	20	30	Normal	Parafilm			YoungToOld	5	MMPMPPPP	recorded	yes	light_intensity: 20to30
PhotoperiodAt25C	20131016	20140108	84	Yoko_Matsuzaki	HMS	25	8L16D		White	20	30	Normal	Parafilm			YoungToOld	6	MMPPP	recorded	yes	light_intensity: 20to30
PhotoperiodAt25C	20131016	20140108	84	Yoko_Matsuzaki	HMS	25	8L16D		White	20	30	Normal	Parafilm			YoungToOld	7	PPPMFPP	recorded	yes	light_intensity: 20to30
PhotoperiodAt25C	20131016	20140108	84	Yoko_Matsuzaki	HMS	25	8L16D		White	20	30	Normal	Parafilm			YoungToOld	8	PMMPPF	recorded	yes	light_intensity: 20to30
PhotoperiodAt25C	20131016	20140108	84	Yoko_Matsuzaki	HMS	25	8L16D		White	20	30	Normal	Parafilm			YoungToOld	9	PMFPPP	recorded	yes	light_intensity: 20to30
PhotoperiodAt25C	20131016	20140108	84	Yoko_Matsuzaki	HMS	25	8L16D		White	20	30	Normal	Parafilm			YoungToOld	10	MHHFFP	recorded	yes	light_intensity: 20to30
PhotoperiodAt25C	20131016	20140108	84	Yoko_Matsuzaki	HMS	25	8L16D		White	20	30	Normal	Parafilm			YoungToOld	11	MMMFPPF	recorded	yes	light_intensity: 20to30
PhotoperiodAt25C	20131016	20140108	84	Yoko_Matsuzaki	HMS	25	8L16D		White	20	30	Normal	Parafilm			YoungToOld	12	FFPFFFFFPPP	recorded	yes	light_intensity: 20to30
PhotoperiodAt25C	20131016	20140108	84	Yoko_Matsuzaki	HMS	25	8L16D		White	20	30	Normal	Parafilm			YoungToOld	13	PMPPPP	recorded	yes	light_intensity: 20to30
PhotoperiodAt25C	20131016	20140108	84	Yoko_Matsuzaki	HMS	25	8L16D		White	20	30	Normal	Parafilm			YoungToOld	14	PPPP	recorded	yes	light_intensity: 20to30
PhotoperiodAt25C	20131016	20140108	84	Yoko_Matsuzaki	HMS	25	8L16D		White	20	30	Normal	Parafilm			YoungToOld	15	PPP	recorded	yes	light_intensity: 20to30
PhotoperiodAt25C	20131016	20140108	84	Yoko_Matsuzaki	HMS	25	8L16D		White	20	30	Normal	Parafilm			YoungToOld	16	MMLPPP	recorded	yes	light_intensity: 20to30
PhotoperiodAt25C	20131016	20140108	84	Yoko_Matsuzaki	HMS	25	8L16D		White	20	30	Normal	Parafilm			YoungToOld	17	MPPP	recorded	yes	light_intensity: 20to30
PhotoperiodAt25C	20131016	20140108	84	Yoko_Matsuzaki	HMS	25	8L16D		White	20	30	Normal	Parafilm			YoungToOld	18	PPMFPPPPP	recorded	yes	light_intensity: 20to30
PhotoperiodAt25C	20131016	20140108	84	Yoko_Matsuzaki	HMS	25	8L16D		White	20	30	Normal	Parafilm			YoungToOld	19	PPPMMMPPPP	recorded	yes	light_intensity: 20to30
PhotoperiodAt25C	20131016	20140108	84	Yoko_Matsuzaki	HMS	25	8L16D		White	20	30	Normal	Parafilm			YoungToOld	20	MMMPPP	recorded	yes	light_intensity: 20to30
PhotoperiodAt25C	20131016	20140108	84	Yoko_Matsuzaki	HMS	25	8L16D		White	20	30	Normal	Parafilm			YoungToOld	21	PPP	recorded	yes	light_intensity: 20to30
PhotoperiodAt25C	20131016	20140108	84	Yoko_Matsuzaki	HMS	25	8L16D		White	20	30	Normal	Parafilm			YoungToOld	22	MMMMMFPPP	recorded	yes	light_intensity: 20to30
PhotoperiodAt25C	20131016	20140108	84	Yoko_Matsuzaki	HMS	25	8L16D		White	20	30	Normal	Parafilm			YoungToOld	23	MMMPPP	recorded	yes	light_intensity: 20to30
PhotoperiodAt25C	20131016	20140108	84	Yoko_Matsuzaki	HMS	25	8L16D		White	20	30	Normal	Parafilm			YoungToOld	24	PMMMMPPPP	recorded	yes	light_intensity: 20to30
PhotoperiodAt25C	20131016	20140108	84	Yoko_Matsuzaki	HMS	25	8L16D		White	20	30	Normal	Parafilm			YoungToOld	25	MMMOPPP	recorded	yes	light_intensity: 20to30
PhotoperiodAt25C	20131016	20140108	84	Yoko_Matsuzaki	HMS	25	8L16D		White	20	30	Normal	Parafilm			YoungToOld	26	MMMMMPP	recorded	yes	light_intensity: 20to30
PhotoperiodAt25C	20131016	20140108	84	Yoko_Matsuzaki	HMS	25	8L16D		White	20	30	Normal	Parafilm			YoungToOld	27	MMMMMMP	recorded	yes	light_intensity: 20to30
PhotoperiodAt25C	20131016	20140108	84	Yoko_Matsuzaki	HMS	25	8L16D		White	20	30	Normal	Parafilm			YoungToOld	28	H	recorded	yes	light_intensity: 20to30
PhotoperiodAt25C	20131016	20140108	84	Yoko_Matsuzaki	HMS	25	8L16D		White	20	30	Normal	Parafilm			YoungToOld	29	PPPFPO	recorded	yes	light_intensity: 20to30
PhotoperiodAt25C	20131016	20140108	84	Yoko_Matsuzaki	HMS	25	8L16D		White	20	30	Normal	Parafilm			YoungToOld	30	PFFPFF	recorded	yes	light_intensity: 20to30
PhotoperiodAt25C	20131016	20140108	84	Yoko_Matsuzaki	HMS	25	8L16D		White	20	30	Normal	Parafilm			YoungToOld	31	MPPP	recorded	yes	light_intensity: 20to30
PhotoperiodAt25C	20131016	20140108	84	Yoko_Matsuzaki	HMS	25	8L16D		White	20	30	Normal	Parafilm			YoungToOld	32	MMPFFP	recorded	yes	light_intensity: 20to30
PhotoperiodAt25C	20131016	20140108	84	Yoko_Matsuzaki	HMS	25	8L16D		White	20	30	Normal	Parafilm			YoungToOld	33	FFMPP	recorded	yes	light_intensity: 20to30
PhotoperiodAt25C	20131016	20140108	84	Yoko_Matsuzaki	HMS	25	8L16D		White	20	30	Normal	Parafilm			YoungToOld	34	MPPP	recorded	yes	light_intensity: 20to30
PhotoperiodAt25C	20131016	20140108	84	Yoko_Matsuzaki	HMS	25	8L16D		White	20	30	Normal	Parafilm			YoungToOld	35	MMML	recorded	yes	light_intensity: 20to30
PhotoperiodAt25C	20131016	20140108	84	Yoko_Matsuzaki	HMS	25	8L16D		White	20	30	Normal	Parafilm			YoungToOld	36	MMMPPF	recorded	yes	light_intensity: 20to30
PhotoperiodAt25C	20131016	20140108	84	Yoko_Matsuzaki	HMS	25	8L16D		White	20	30	Normal	Parafilm			YoungToOld	37	PPMPPPP	recorded	yes	light_intensity: 20to30
PhotoperiodAt25C	20131016	20140108	84	Yoko_Matsuzaki	HMS	25	8L16D		White	20	30	Normal	Parafilm			YoungToOld	38	MMMPP	recorded	yes	light_intensity: 20to30
PhotoperiodAt25C	20131016	20140108	84	Yoko_Matsuzaki	HMS	25	8L16D		White	20	30	Normal	Parafilm			YoungToOld	39	MMMFPF	recorded	yes	light_intensity: 20to30
PhotoperiodAt25C	20131016	20140108	84	Yoko_Matsuzaki	HMS	25	8L16D		White	20	30	Normal	Parafilm			YoungToOld	40	MPPMPP	recorded	yes	light_intensity: 20to30
PhotoperiodAt25C	20131016	20140108	84	Yoko_Matsuzaki	HMS	25	8L16D		White	20	30	Normal	Parafilm			YoungToOld	41	MPPPP	recorded	yes	light_intensity: 20to30
PhotoperiodAt25C	20131016	20140108	84	Yoko_Matsuzaki	HMS	25	8L16D		White	20	30	Normal	Parafilm			YoungToOld	42	MMMPPPP	recorded	yes	light_intensity: 20to30
PhotoperiodAt25C	20131016	20140108	84	Yoko_Matsuzaki	HMS	25	8L16D		White	20	30	Normal	Parafilm			YoungToOld	43	MDFPP	recorded	yes	light_intensity: 20to30
PhotoperiodAt25C	20131016	20140108	84	Yoko_Matsuzaki	HMS	25	8L16D		White	20	30	Normal	Parafilm			YoungToOld	44	MMMFPPP	recorded	yes	light_intensity: 20to30
PhotoperiodAt25C	20131016	20140108	84	Yoko_Matsuzaki	HMS	25	8L16D		White	20	30	Normal	Parafilm			YoungToOld	45	FPFMPP	recorded	yes	light_intensity: 20to30
PhotoperiodAt25C	20131016	20140108	84	Yoko_Matsuzaki	HMS	25	16L8D		White	20	30	Normal	Parafilm			YoungToOld	1	PPMFPF	recorded	yes	light_intensity: 20to30
PhotoperiodAt25C	20131016	20140108	84	Yoko_Matsuzaki	HMS	25	16L8D		White	20	30	Normal	Parafilm			YoungToOld	2	PPMMMPFF	recorded	yes	light_intensity: 20to30
PhotoperiodAt25C	20131016	20140108	84	Yoko_Matsuzaki	HMS	25	16L8D		White	20	30	Normal	Parafilm			YoungToOld	3	PPPCPP	recorded	yes	light_intensity: 20to30
PhotoperiodAt25C	20131016	20140108	84	Yoko_Matsuzaki	HMS	25	16L8D		White	20	30	Normal	Parafilm			YoungToOld	4	PPPPPPP	recorded	yes	light_intensity: 20to30
PhotoperiodAt25C	20131016	20140108	84	Yoko_Matsuzaki	HMS	25	16L8D		White	20	30	Normal	Parafilm			YoungToOld	5	PPPFFPPP	recorded	yes	light_intensity: 20to30
PhotoperiodAt25C	20131016	20140108	84	Yoko_Matsuzaki	HMS	25	16L8D		White	20	30	Normal	Parafilm			YoungToOld	6	PPFPPP	recorded	yes	light_intensity: 20to30
PhotoperiodAt25C	20131016	20140108	84	Yoko_Matsuzaki	HMS	25	16L8D		White	20	30	Normal	Parafilm			YoungToOld	7	PPPPFFPF	recorded	yes	light_intensity: 20to30
PhotoperiodAt25C	20131016	20140108	84	Yoko_Matsuzaki	HMS	25	16L8D		White	20	30	Normal	Parafilm			YoungToOld	8	PPPPFPPF	recorded	yes	light_intensity: 20to30
PhotoperiodAt25C	20131016	20140108	84	Yoko_Matsuzaki	HMS	25	16L8D		White	20	30	Normal	Parafilm			YoungToOld	9	PPPFPD	recorded	yes	light_intensity: 20to30
PhotoperiodAt25C	20131016	20140108	84	Yoko_Matsuzaki	HMS	25	16L8D		White	20	30	Normal	Parafilm			YoungToOld	10	PPPFPPPP	recorded	yes	light_intensity: 20to30
PhotoperiodAt25C	20131016	20140108	84	Yoko_Matsuzaki	HMS	25	16L8D		White	20	30	Normal	Parafilm			YoungToOld	11	PMMFMDPP	recorded	yes	light_intensity: 20to30
PhotoperiodAt25C	20131016	20140108	84	Yoko_Matsuzaki	HMS	25	16L8D		White	20	30	Normal	Parafilm			YoungToOld	12	PPPCFF	recorded	yes	light_intensity: 20to30
PhotoperiodAt25C	20131016	20140108	84	Yoko_Matsuzaki	HMS	25	16L8D		White	20	30	Normal	Parafilm			YoungToOld	13	PPPFFF	recorded	yes	light_intensity: 20to30
PhotoperiodAt25C	20131016	20140108	84	Yoko_Matsuzaki	HMS	25	16L8D		White	20	30	Normal	Parafilm			YoungToOld	14	PFFFFPFF	recorded	yes	light_intensity: 20to30
PhotoperiodAt25C	20131016	20140108	84	Yoko_Matsuzaki	HMS	25	16L8D		White	20	30	Normal	Parafilm			YoungToOld	15	MMMPPP	recorded	yes	light_intensity: 20to30
PhotoperiodAt25C	20131016	20140108	84	Yoko_Matsuzaki	HMS	25	16L8D		White	20	30	Normal	Parafilm			YoungToOld	16	PPFPPP	recorded	yes	light_intensity: 20to30
PhotoperiodAt25C	20131016	20140108	84	Yoko_Matsuzaki	HMS	25	16L8D		White	20	30	Normal	Parafilm			YoungToOld	17	PFPPP	recorded	yes	light_intensity: 20to30
PhotoperiodAt25C	20131016	20140108	84	Yoko_Matsuzaki	HMS	25	16L8D		White	20	30	Normal	Parafilm			YoungToOld	18	PFFPPP	recorded	yes	light_intensity: 20to30
PhotoperiodAt25C	20131016	20140108	84	Yoko_Matsuzaki	HMS	25	16L8D		White	20	30	Normal	Parafilm			YoungToOld	19	PPPFPPP	recorded	yes	light_intensity: 20to30
PhotoperiodAt25C	20131016	20140108	84	Yoko_Matsuzaki	HMS	25	16L8D		White	20	30	Normal	Parafilm			YoungToOld	20	FFFMPPP	recorded	yes	light_intensity: 20to30
PhotoperiodAt25C	20131016	20140108	84	Yoko_Matsuzaki	HMS	25	16L8D		White	20	30	Normal	Parafilm			YoungToOld	21	PPPMPPP	recorded	yes	light_intensity: 20to30
PhotoperiodAt25C	20131016	20140108	84	Yoko_Matsuzaki	HMS	25	16L8D		White	20	30	Normal	Parafilm			YoungToOld	22	PPPPPCPPPP	recorded	yes	light_intensity: 20to30
PhotoperiodAt25C	20131016	20140108	84	Yoko_Matsuzaki	HMS	25	16L8D		White	20	30	Normal	Parafilm			YoungToOld	23	PPPPFFPP	recorded	yes	light_intensity: 20to30
PhotoperiodAt25C	20131016	20140108	84	Yoko_Matsuzaki	HMS	25	16L8D		White	20	30	Normal	Parafilm			YoungToOld	24	PMFFPPPP	recorded	yes	light_intensity: 20to30
PhotoperiodAt25C	20131016	20140108	84	Yoko_Matsuzaki	HMS	25	16L8D		White	20	30	Normal	Parafilm			YoungToOld	25	PPFPPPP	recorded	yes	light_intensity: 20to30
PhotoperiodAt25C	20131016	20140108	84	Yoko_Matsuzaki	HMS	25	16L8D		White	20	30	Normal	Parafilm			YoungToOld	26	MMMPPP	recorded	yes	light_intensity: 20to30
PhotoperiodAt25C	20131016	20140108	84	Yoko_Matsuzaki	HMS	25	16L8D		White	20	30	Normal	Parafilm			YoungToOld	27	PPPCPPP	recorded	yes	light_intensity: 20to30
PhotoperiodAt25C	20131016	20140108	84	Yoko_Matsuzaki	HMS	25	16L8D		White	20	30	Normal	Parafilm			YoungToOld	28	PPPPPP	recorded	yes	light_intensity: 20to30
PhotoperiodAt25C	20131016	20140108	84	Yoko_Matsuzaki	HMS	25	16L8D		White	20	30	Normal	Parafilm			YoungToOld	29	MMPPP	recorded	yes	light_intensity: 20to30
PhotoperiodAt25C	20131016	20140108	84	Yoko_Matsuzaki	HMS	25	16L8D		White	20	30	Normal	Parafilm			YoungToOld	30	MPMPFFFPP	recorded	yes	light_intensity: 20to30
PhotoperiodAt25C	20131016	20140108	84	Yoko_Matsuzaki	HMS	25	16L8D		White	20	30	Normal	Parafilm			YoungToOld	31	PPPPPPP	recorded	yes	light_intensity: 20to30
PhotoperiodAt25C	20131016	20140108	84	Yoko_Matsuzaki	HMS	25	16L8D		White	20	30	Normal	Parafilm			YoungToOld	32	PPFPPPP	recorded	yes	light_intensity: 20to30
PhotoperiodAt25C	20131016	20140108	84	Yoko_Matsuzaki	HMS	25	16L8D		White	20	30	Normal	Parafilm			YoungToOld	33	PPPPP	recorded	yes	light_intensity: 20to30
PhotoperiodAt25C	20131016	20140108	84	Yoko_Matsuzaki	HMS	25	16L8D		White	20	30	Normal	Parafilm			YoungToOld	34	PPPFFPP	recorded	yes	light_intensity: 20to30
PhotoperiodAt25C	20131016	20140108	84	Yoko_Matsuzaki	HMS	25	16L8D		White	20	30	Normal	Parafilm			YoungToOld	35	PMMMPFPF	recorded	yes	light_intensity: 20to30
PhotoperiodAt25C	20131016	20140108	84	Yoko_Matsuzaki	HMS	25	16L8D		White	20	30	Normal	Parafilm			YoungToOld	36	PPPPPPP	recorded	yes	light_intensity: 20to30
PhotoperiodAt25C	20131016	20140108	84	Yoko_Matsuzaki	HMS	25	16L8D		White	20	30	Normal	Parafilm			YoungToOld	37	PPFFPPPM	recorded	yes	light_intensity: 20to30
PhotoperiodAt25C	20131016	20140108	84	Yoko_Matsuzaki	HMS	25	16L8D		White	20	30	Normal	Parafilm			YoungToOld	38	FPPP	recorded	yes	light_intensity: 20to30
PhotoperiodAt25C	20131016	20140108	84	Yoko_Matsuzaki	HMS	25	16L8D		White	20	30	Normal	Parafilm			YoungToOld	39	PMMFPPP	recorded	yes	light_intensity: 20to30
PhotoperiodAt25C	20131016	20140108	84	Yoko_Matsuzaki	HMS	25	16L8D		White	20	30	Normal	Parafilm			YoungToOld	40	PPPFPPPP	recorded	yes	light_intensity: 20to30
PhotoperiodAt25C	20131016	20140108	84	Yoko_Matsuzaki	HMS	25	16L8D		White	20	30	Normal	Parafilm			YoungToOld	41	PFFPPP	recorded	yes	light_intensity: 20to30
PhotoperiodAt25C	20131016	20140108	84	Yoko_Matsuzaki	HMS	25	16L8D		White	20	30	Normal	Parafilm			YoungToOld	42	PFPPP	recorded	yes	light_intensity: 20to30
PhotoperiodAt25C	20131016	20140108	84	Yoko_Matsuzaki	HMS	25	16L8D		White	20	30	Normal	Parafilm			YoungToOld	43	MMMMMPP	recorded	yes	light_intensity: 20to30
PhotoperiodAt25C	20131016	20140108	84	Yoko_Matsuzaki	HMS	25	16L8D		White	20	30	Normal	Parafilm			YoungToOld	44	PPFFFPPP	recorded	yes	light_intensity: 20to30
PhotoperiodAt25C	20131016	20140108	84	Yoko_Matsuzaki	HMS	25	16L8D		White	20	30	Normal	Parafilm			YoungToOld	45	PFLPP	recorded	yes	light_intensity: 20to30
ShortDay	20140123	20140417	84	Yoko_Matsuzaki	HMS	25	8L16D		White	20	30	Normal	Parafilm			YoungToOld	1	MFPP	recorded	yes	light_intensity: 20to30
ShortDay	20140123	20140417	84	Yoko_Matsuzaki	HMS	25	8L16D		White	20	30	Normal	Parafilm			YoungToOld	2	MMFPPF	recorded	yes	light_intensity: 20to30
ShortDay	20140123	20140417	84	Yoko_Matsuzaki	HMS	25	8L16D		White	20	30	Normal	Parafilm			YoungToOld	3	MMMFPPP	recorded	yes	light_intensity: 20to30
ShortDay	20140123	20140417	84	Yoko_Matsuzaki	HMS	25	8L16D		White	20	30	Normal	Parafilm			YoungToOld	4	FMFFFFPP	recorded	yes	light_intensity: 20to30
ShortDay	20140123	20140417	84	Yoko_Matsuzaki	HMS	25	8L16D		White	20	30	Normal	Parafilm			YoungToOld	5	PPP	recorded	yes	light_intensity: 20to30
ShortDay	20140123	20140417	84	Yoko_Matsuzaki	HMS	25	8L16D		White	20	30	Normal	Parafilm			YoungToOld	6	MPPP	recorded	yes	light_intensity: 20to30
ShortDay	20140123	20140417	84	Yoko_Matsuzaki	HMS	25	8L16D		White	20	30	Normal	Parafilm			YoungToOld	7	MMPPP	recorded	yes	light_intensity: 20to30
ShortDay	20140123	20140417	84	Yoko_Matsuzaki	HMS	25	8L16D		White	20	30	Normal	Parafilm			YoungToOld	8	MMMPP	recorded	yes	light_intensity: 20to30
ShortDay	20140123	20140417	84	Yoko_Matsuzaki	HMS	25	8L16D		White	20	30	Normal	Parafilm			YoungToOld	9	PLMPP	recorded	yes	light_intensity: 20to30
ShortDay	20140123	20140417	84	Yoko_Matsuzaki	HMS	25	8L16D		White	20	30	Normal	Parafilm			YoungToOld	10	PP	recorded	yes	light_intensity: 20to30
ShortDay	20140123	20140417	84	Yoko_Matsuzaki	HMS	25	8L16D		White	20	30	Normal	Parafilm			YoungToOld	11	MMMFFFPP	recorded	yes	light_intensity: 20to30
ShortDay	20140123	20140417	84	Yoko_Matsuzaki	HMS	25	8L16D		White	20	30	Normal	Parafilm			YoungToOld	12	MPPP	recorded	yes	light_intensity: 20to30
ShortDay	20140123	20140417	84	Yoko_Matsuzaki	HMS	25	8L16D		White	20	30	Normal	Parafilm			YoungToOld	13	PP	recorded	yes	light_intensity: 20to30
ShortDay	20140123	20140417	84	Yoko_Matsuzaki	HMS	25	8L16D		White	20	30	Normal	Parafilm			YoungToOld	14	MMMFPP	recorded	yes	light_intensity: 20to30
ShortDay	20140123	20140417	84	Yoko_Matsuzaki	HMS	25	8L16D		White	20	30	Normal	Parafilm			YoungToOld	15	FMFPF	recorded	yes	light_intensity: 20to30
ShortDay	20140123	20140417	84	Yoko_Matsuzaki	HMS	25	8L16D		White	20	30	Normal	Parafilm			YoungToOld	16	MMFPP	recorded	yes	light_intensity: 20to30
ShortDay	20140123	20140417	84	Yoko_Matsuzaki	HMS	25	8L16D		White	20	30	Normal	Parafilm			YoungToOld	17	PPP	recorded	yes	light_intensity: 20to30
ShortDay	20140123	20140417	84	Yoko_Matsuzaki	HMS	25	8L16D		White	20	30	Normal	Parafilm			YoungToOld	18		recorded	yes	light_intensity: 20to30
ShortDay	20140123	20140417	84	Yoko_Matsuzaki	HMS	25	8L16D		White	20	30	Normal	Parafilm			YoungToOld	19	PP	recorded	yes	light_intensity: 20to30
ShortDay	20140123	20140417	84	Yoko_Matsuzaki	HMS	25	8L16D		White	20	30	Normal	Parafilm			YoungToOld	20	PP	recorded	yes	light_intensity: 20to30
ShortDay	20140123	20140417	84	Yoko_Matsuzaki	HMS	25	8L16D		White	20	30	Normal	Parafilm			YoungToOld	21	PPP	recorded	yes	light_intensity: 20to30
ShortDay	20140123	20140417	84	Yoko_Matsuzaki	HMS	25	8L16D		White	20	30	Normal	Parafilm			YoungToOld	22	PFPF	recorded	yes	light_intensity: 20to30
ShortDay	20140123	20140417	84	Yoko_Matsuzaki	HMS	25	8L16D		White	20	30	Normal	Parafilm			YoungToOld	23	PPP	recorded	yes	light_intensity: 20to30
ShortDay	20140123	20140417	84	Yoko_Matsuzaki	HMS	25	8L16D		White	20	30	Normal	Parafilm			YoungToOld	24	FFFPP	recorded	yes	light_intensity: 20to30
ShortDay	20140123	20140417	84	Yoko_Matsuzaki	HMS	25	8L16D		White	20	30	Normal	Parafilm			YoungToOld	25	MMPFP	recorded	yes	light_intensity: 20to30
ShortDay	20140123	20140417	84	Yoko_Matsuzaki	HMS	25	8L16D		White	20	30	Normal	Parafilm			YoungToOld	26	MPFP	recorded	yes	light_intensity: 20to30
ShortDay	20140123	20140417	84	Yoko_Matsuzaki	HMS	25	8L16D		White	20	30	Normal	Parafilm			YoungToOld	27	PP	recorded	yes	light_intensity: 20to30
ShortDay	20140123	20140417	84	Yoko_Matsuzaki	HMS	25	8L16D		White	20	30	Normal	Parafilm			YoungToOld	28	MFPP	recorded	yes	light_intensity: 20to30
ShortDay	20140123	20140417	84	Yoko_Matsuzaki	HMS	25	8L16D		White	20	30	Normal	Parafilm			YoungToOld	29	MMFFP	recorded	yes	light_intensity: 20to30
ShortDay	20140123	20140417	84	Yoko_Matsuzaki	HMS	25	8L16D		White	20	30	Normal	Parafilm			YoungToOld	30	MFP	recorded	yes	light_intensity: 20to30
ShortDay	20140123	20140417	84	Yoko_Matsuzaki	HMS	25	8L16D		White	20	30	Normal	Parafilm			YoungToOld	31	MPPP	recorded	yes	light_intensity: 20to30
ShortDay	20140123	20140417	84	Yoko_Matsuzaki	HMS	25	8L16D		White	20	30	Normal	Parafilm			YoungToOld	32	MMFF	recorded	yes	light_intensity: 20to30
ShortDay	20140123	20140417	84	Yoko_Matsuzaki	HMS	25	8L16D		White	20	30	Normal	Parafilm			YoungToOld	33	MPP	recorded	yes	light_intensity: 20to30
ShortDay	20140123	20140417	84	Yoko_Matsuzaki	HMS	25	8L16D		White	20	30	Normal	Parafilm			YoungToOld	34	PP	recorded	yes	light_intensity: 20to30
ShortDay	20140123	20140417	84	Yoko_Matsuzaki	HMS	25	8L16D		White	20	30	Normal	Parafilm			YoungToOld	35	MFPP	recorded	yes	light_intensity: 20to30
ShortDay	20140123	20140417	84	Yoko_Matsuzaki	HMS	25	8L16D		White	20	30	Normal	Parafilm			YoungToOld	36	PFFFF	recorded	yes	light_intensity: 20to30
ShortDay	20140123	20140417	84	Yoko_Matsuzaki	HMS	25	8L16D		White	20	30	Normal	Parafilm			YoungToOld	37	MPPP	recorded	yes	light_intensity: 20to30
ShortDay	20140123	20140417	84	Yoko_Matsuzaki	HMS	25	8L16D		White	20	30	Normal	Parafilm			YoungToOld	38	MMFFFP	recorded	yes	light_intensity: 20to30
ShortDay	20140123	20140417	84	Yoko_Matsuzaki	HMS	25	8L16D		White	20	30	Normal	Parafilm			YoungToOld	39	MPPP	recorded	yes	light_intensity: 20to30
ShortDay	20140123	20140417	84	Yoko_Matsuzaki	HMS	25	8L16D		White	20	30	Normal	Parafilm			YoungToOld	40	MPP	recorded	yes	light_intensity: 20to30
ShortDay	20140123	20140417	84	Yoko_Matsuzaki	HMS	25	8L16D		White	20	30	Normal	Parafilm			YoungToOld	41	PP	recorded	yes	light_intensity: 20to30
ShortDay	20140123	20140417	84	Yoko_Matsuzaki	HMS	25	8L16D		White	20	30	Normal	Parafilm			YoungToOld	42	PPP	recorded	yes	light_intensity: 20to30
ShortDay	20140123	20140417	84	Yoko_Matsuzaki	HMS	25	8L16D		White	20	30	Normal	Parafilm			YoungToOld	43	MMMFPF	recorded	yes	light_intensity: 20to30
ShortDay	20140123	20140417	84	Yoko_Matsuzaki	HMS	25	8L16D		White	20	30	Normal	Parafilm			YoungToOld	44	PP	recorded	yes	light_intensity: 20to30
ShortDay	20140123	20140417	84	Yoko_Matsuzaki	HMS	25	8L16D		White	20	30	Normal	Parafilm			YoungToOld	45	MMMMFPP	recorded	yes	light_intensity: 20to30
ShortDay2	20140528	20140828	92	Yoko_Matsuzaki	HMS	25	8L16D		White	20	30	Normal	Parafilm			YoungToOld	1	MMHFFPF	recorded	yes	light_intensity: 20to30
ShortDay2	20140528	20140828	92	Yoko_Matsuzaki	HMS	25	8L16D		White	20	30	Normal	Parafilm			YoungToOld	2	MMMFFFFFF	recorded	yes	light_intensity: 20to30
ShortDay2	20140528	20140828	92	Yoko_Matsuzaki	HMS	25	8L16D		White	20	30	Normal	Parafilm			YoungToOld	3	MMMCFFMFF	recorded	yes	light_intensity: 20to30
ShortDay2	20140528	20140828	92	Yoko_Matsuzaki	HMS	25	8L16D		White	20	30	Normal	Parafilm			YoungToOld	4	MMMFFFFP	recorded	yes	light_intensity: 20to30
ShortDay2	20140528	20140828	92	Yoko_Matsuzaki	HMS	25	8L16D		White	20	30	Normal	Parafilm			YoungToOld	5	MMMFFF	recorded	yes	light_intensity: 20to30
ShortDay2	20140528	20140828	92	Yoko_Matsuzaki	HMS	25	8L16D		White	20	30	Normal	Parafilm			YoungToOld	6	MMHFF	recorded	yes	light_intensity: 20to30
ShortDay2	20140528	20140828	92	Yoko_Matsuzaki	HMS	25	8L16D		White	20	30	Normal	Parafilm			YoungToOld	7	MMMFFFFP	recorded	yes	light_intensity: 20to30
ShortDay2	20140528	20140828	92	Yoko_Matsuzaki	HMS	25	8L16D		White	20	30	Normal	Parafilm			YoungToOld	8	PPFFFFPF	recorded	yes	light_intensity: 20to30
ShortDay2	20140528	20140828	92	Yoko_Matsuzaki	HMS	25	8L16D		White	20	30	Normal	Parafilm			YoungToOld	9	MPPFFPP	recorded	yes	light_intensity: 20to30
ShortDay2	20140528	20140828	92	Yoko_Matsuzaki	HMS	25	8L16D		White	20	30	Normal	Parafilm			YoungToOld	10	MPMHFPF	recorded	yes	light_intensity: 20to30
ShortDay2	20140528	20140828	92	Yoko_Matsuzaki	HMS	25	8L16D		White	20	30	Normal	Parafilm			YoungToOld	11	MFMHFP	recorded	yes	light_intensity: 20to30
ShortDay2	20140528	20140828	92	Yoko_Matsuzaki	HMS	25	8L16D		White	20	30	Normal	Parafilm			YoungToOld	12	MFMFFFFFP	recorded	yes	light_intensity: 20to30
ShortDay2	20140528	20140828	92	Yoko_Matsuzaki	HMS	25	8L16D		White	20	30	Normal	Parafilm			YoungToOld	13	MMFFFFF	recorded	yes	light_intensity: 20to30
ShortDay2	20140528	20140828	92	Yoko_Matsuzaki	HMS	25	8L16D		White	20	30	Normal	Parafilm			YoungToOld	14	MFFPFF	recorded	yes	light_intensity: 20to30
ShortDay2	20140528	20140828	92	Yoko_Matsuzaki	HMS	25	8L16D		White	20	30	Normal	Parafilm			YoungToOld	15	MMMPFFP	recorded	yes	light_intensity: 20to30
ShortDay2	20140528	20140828	92	Yoko_Matsuzaki	HMS	25	8L16D		White	20	30	Normal	Parafilm			YoungToOld	16	MMHFFF	recorded	yes	light_intensity: 20to30
ShortDay2	20140528	20140828	92	Yoko_Matsuzaki	HMS	25	8L16D		White	20	30	Normal	Parafilm			YoungToOld	17	MMMMFFPF	recorded	yes	light_intensity: 20to30
ShortDay2	20140528	20140828	92	Yoko_Matsuzaki	HMS	25	8L16D		White	20	30	Normal	Parafilm			YoungToOld	18	MMMPFF	recorded	yes	light_intensity: 20to30
ShortDay2	20140528	20140828	92	Yoko_Matsuzaki	HMS	25	8L16D		White	20	30	Normal	Parafilm			YoungToOld	19	MFPP	recorded	yes	light_intensity: 20to30
ShortDay2	20140528	20140828	92	Yoko_Matsuzaki	HMS	25	8L16D		White	20	30	Normal	Parafilm			YoungToOld	20	MMFPF	recorded	yes	light_intensity: 20to30
ShortDay2	20140528	20140828	92	Yoko_Matsuzaki	HMS	25	8L16D		White	20	30	Normal	Parafilm			YoungToOld	21	MMMFFFF	recorded	yes	light_intensity: 20to30
ShortDay2	20140528	20140828	92	Yoko_Matsuzaki	HMS	25	8L16D		White	20	30	Normal	Parafilm			YoungToOld	22	MMFFFFFFP	recorded	yes	light_intensity: 20to30
ShortDay2	20140528	20140828	92	Yoko_Matsuzaki	HMS	25	8L16D		White	20	30	Normal	Parafilm			YoungToOld	23	MMMFFFP	recorded	yes	light_intensity: 20to30
ShortDay2	20140528	20140828	92	Yoko_Matsuzaki	HMS	25	8L16D		White	20	30	Normal	Parafilm			YoungToOld	24	MMMHFPFF	recorded	yes	light_intensity: 20to30
ShortDay2	20140528	20140828	92	Yoko_Matsuzaki	HMS	25	8L16D		White	20	30	Normal	Parafilm			YoungToOld	25	MMFPP	recorded	yes	light_intensity: 20to30
ShortDay2	20140528	20140828	92	Yoko_Matsuzaki	HMS	25	8L16D		White	20	30	Normal	Parafilm			YoungToOld	26	MFFFFFPF	recorded	yes	light_intensity: 20to30
ShortDay2	20140528	20140828	92	Yoko_Matsuzaki	HMS	25	8L16D		White	20	30	Normal	Parafilm			YoungToOld	27	MMMHHFFPP	recorded	yes	light_intensity: 20to30
ShortDay2	20140528	20140828	92	Yoko_Matsuzaki	HMS	25	8L16D		White	20	30	Normal	Parafilm			YoungToOld	28	MMMFPFF	recorded	yes	light_intensity: 20to30
ShortDay2	20140528	20140828	92	Yoko_Matsuzaki	HMS	25	8L16D		White	20	30	Normal	Parafilm			YoungToOld	29	MMMFFFF	recorded	yes	light_intensity: 20to30
ShortDay2	20140528	20140828	92	Yoko_Matsuzaki	HMS	25	8L16D		White	20	30	Normal	Parafilm			YoungToOld	30	MFFPP	recorded	yes	light_intensity: 20to30
ShortDay2	20140528	20140828	92	Yoko_Matsuzaki	HMS	25	8L16D		White	20	30	Normal	Parafilm			YoungToOld	31	MMPPF	recorded	yes	light_intensity: 20to30
ShortDay2	20140528	20140828	92	Yoko_Matsuzaki	HMS	25	8L16D		White	20	30	Normal	Parafilm			YoungToOld	32	MMMMFFFF	recorded	yes	light_intensity: 20to30
ShortDay2	20140528	20140828	92	Yoko_Matsuzaki	HMS	25	8L16D		White	20	30	Normal	Parafilm			YoungToOld	33	MMHPPF	recorded	yes	light_intensity: 20to30
ShortDay2	20140528	20140828	92	Yoko_Matsuzaki	HMS	25	8L16D		White	20	30	Normal	Parafilm			YoungToOld	34	MFFFFPF	recorded	yes	light_intensity: 20to30
ShortDay2	20140528	20140828	92	Yoko_Matsuzaki	HMS	25	8L16D		White	20	30	Normal	Parafilm			YoungToOld	35	MMPP	recorded	yes	light_intensity: 20to30
ShortDay2	20140528	20140828	92	Yoko_Matsuzaki	HMS	25	8L16D		White	20	30	Normal	Parafilm			YoungToOld	36	MMMFFPP	recorded	yes	light_intensity: 20to30
ShortDay2	20140528	20140828	92	Yoko_Matsuzaki	HMS	25	8L16D		White	20	30	Normal	Parafilm			YoungToOld	37	PMMMMMFFFF	recorded	yes	light_intensity: 20to30
ShortDay2	20140528	20140828	92	Yoko_Matsuzaki	HMS	25	8L16D		White	20	30	Normal	Parafilm			YoungToOld	38	MMMFFFFF	recorded	yes	light_intensity: 20to30
ShortDay2	20140528	20140828	92	Yoko_Matsuzaki	HMS	25	8L16D		White	20	30	Normal	Parafilm			YoungToOld	39	MMMMFPP	recorded	yes	light_intensity: 20to30
ShortDay2	20140528	20140828	92	Yoko_Matsuzaki	HMS	25	8L16D		White	20	30	Normal	Parafilm			YoungToOld	40	MFFFFFPP	recorded	yes	light_intensity: 20to30
ShortDay2	20140528	20140828	92	Yoko_Matsuzaki	HMS	25	8L16D		White	20	30	Normal	Parafilm			YoungToOld	41	MMMFPP	recorded	yes	light_intensity: 20to30
ShortDay2	20140528	20140828	92	Yoko_Matsuzaki	HMS	25	8L16D		White	20	30	Normal	Parafilm			YoungToOld	42	MMMMPPF	recorded	yes	light_intensity: 20to30
ShortDay2	20140528	20140828	92	Yoko_Matsuzaki	HMS	25	8L16D		White	20	30	Normal	Parafilm			YoungToOld	43	MFFFFFFF	recorded	yes	light_intensity: 20to30
ShortDay2	20140528	20140828	92	Yoko_Matsuzaki	HMS	25	8L16D		White	20	30	Normal	Parafilm			YoungToOld	44	MMMFFPF	recorded	yes	light_intensity: 20to30
ShortDay2	20140528	20140828	92	Yoko_Matsuzaki	HMS	25	8L16D		White	20	30	Normal	Parafilm			YoungToOld	45		recorded	yes	light_intensity: 20to30
Photoperiod_at25degC_2nd	20141017	20150113	88	Yoko_Matsuzaki	HMS	25	16L8D		White	20	30	Normal	Parafilm			YoungToOld	1	FFP	recorded	yes	light_intensity: 20to30
Photoperiod_at25degC_2nd	20141017	20150113	88	Yoko_Matsuzaki	HMS	25	16L8D		White	20	30	Normal	Parafilm			YoungToOld	2	FFF	recorded	yes	light_intensity: 20to30
Photoperiod_at25degC_2nd	20141017	20150113	88	Yoko_Matsuzaki	HMS	25	16L8D		White	20	30	Normal	Parafilm			YoungToOld	3	FPPF	recorded	yes	light_intensity: 20to30
Photoperiod_at25degC_2nd	20141017	20150113	88	Yoko_Matsuzaki	HMS	25	16L8D		White	20	30	Normal	Parafilm			YoungToOld	4	HHFPF	recorded	yes	light_intensity: 20to30
Photoperiod_at25degC_2nd	20141017	20150113	88	Yoko_Matsuzaki	HMS	25	16L8D		White	20	30	Normal	Parafilm			YoungToOld	5	FPFPF	recorded	yes	light_intensity: 20to30
Photoperiod_at25degC_2nd	20141017	20150113	88	Yoko_Matsuzaki	HMS	25	16L8D		White	20	30	Normal	Parafilm			YoungToOld	6	FFFFP	recorded	yes	light_intensity: 20to30
Photoperiod_at25degC_2nd	20141017	20150113	88	Yoko_Matsuzaki	HMS	25	16L8D		White	20	30	Normal	Parafilm			YoungToOld	7	FFFFPP	recorded	yes	light_intensity: 20to30
Photoperiod_at25degC_2nd	20141017	20150113	88	Yoko_Matsuzaki	HMS	25	16L8D		White	20	30	Normal	Parafilm			YoungToOld	8		recorded	yes	light_intensity: 20to30
Photoperiod_at25degC_2nd	20141017	20150113	88	Yoko_Matsuzaki	HMS	25	16L8D		White	20	30	Normal	Parafilm			YoungToOld	9		recorded	yes	light_intensity: 20to30
Photoperiod_at25degC_2nd	20141017	20150113	88	Yoko_Matsuzaki	HMS	25	16L8D		White	20	30	Normal	Parafilm			YoungToOld	10	FFP	recorded	yes	light_intensity: 20to30
Photoperiod_at25degC_2nd	20141017	20150113	88	Yoko_Matsuzaki	HMS	25	16L8D		White	20	30	Normal	Parafilm			YoungToOld	11	PP	recorded	yes	light_intensity: 20to30
Photoperiod_at25degC_2nd	20141017	20150113	88	Yoko_Matsuzaki	HMS	25	16L8D		White	20	30	Normal	Parafilm			YoungToOld	12	FLPP	recorded	yes	light_intensity: 20to30
Photoperiod_at25degC_2nd	20141017	20150113	88	Yoko_Matsuzaki	HMS	25	16L8D		White	20	30	Normal	Parafilm			YoungToOld	13	FPP	recorded	yes	light_intensity: 20to30
Photoperiod_at25degC_2nd	20141017	20150113	88	Yoko_Matsuzaki	HMS	25	16L8D		White	20	30	Normal	Parafilm			YoungToOld	14	PF	recorded	yes	light_intensity: 20to30
Photoperiod_at25degC_2nd	20141017	20150113	88	Yoko_Matsuzaki	HMS	25	16L8D		White	20	30	Normal	Parafilm			YoungToOld	15	CCCCPPF	recorded	yes	light_intensity: 20to30
Photoperiod_at25degC_2nd	20141017	20150113	88	Yoko_Matsuzaki	HMS	25	16L8D		White	20	30	Normal	Parafilm			YoungToOld	16		recorded	yes	light_intensity: 20to30
Photoperiod_at25degC_2nd	20141017	20150113	88	Yoko_Matsuzaki	HMS	25	16L8D		White	20	30	Normal	Parafilm			YoungToOld	17		recorded	yes	light_intensity: 20to30
Photoperiod_at25degC_2nd	20141017	20150113	88	Yoko_Matsuzaki	HMS	25	16L8D		White	20	30	Normal	Parafilm			YoungToOld	18		recorded	yes	light_intensity: 20to30
Photoperiod_at25degC_2nd	20141017	20150113	88	Yoko_Matsuzaki	HMS	25	16L8D		White	20	30	Normal	Parafilm			YoungToOld	19	PPP	recorded	yes	light_intensity: 20to30
Photoperiod_at25degC_2nd	20141017	20150113	88	Yoko_Matsuzaki	HMS	25	16L8D		White	20	30	Normal	Parafilm			YoungToOld	20	FPPF	recorded	yes	light_intensity: 20to30
Photoperiod_at25degC_2nd	20141017	20150113	88	Yoko_Matsuzaki	HMS	25	16L8D		White	20	30	Normal	Parafilm			YoungToOld	21	PP	recorded	yes	light_intensity: 20to30
Photoperiod_at25degC_2nd	20141017	20150113	88	Yoko_Matsuzaki	HMS	25	16L8D		White	20	30	Normal	Parafilm			YoungToOld	22	FFFP	recorded	yes	light_intensity: 20to30
Photoperiod_at25degC_2nd	20141017	20150113	88	Yoko_Matsuzaki	HMS	25	16L8D		White	20	30	Normal	Parafilm			YoungToOld	23	PP	recorded	yes	light_intensity: 20to30
Photoperiod_at25degC_2nd	20141017	20150113	88	Yoko_Matsuzaki	HMS	25	16L8D		White	20	30	Normal	Parafilm			YoungToOld	24	FPP	recorded	yes	light_intensity: 20to30
Photoperiod_at25degC_2nd	20141017	20150113	88	Yoko_Matsuzaki	HMS	25	16L8D		White	20	30	Normal	Parafilm			YoungToOld	25	FFPPP	recorded	yes	light_intensity: 20to30
Photoperiod_at25degC_2nd	20141017	20150113	88	Yoko_Matsuzaki	HMS	25	16L8D		White	20	30	Normal	Parafilm			YoungToOld	26		recorded	yes	light_intensity: 20to30
Photoperiod_at25degC_2nd	20141017	20150113	88	Yoko_Matsuzaki	HMS	25	16L8D		White	20	30	Normal	Parafilm			YoungToOld	27		recorded	yes	light_intensity: 20to30
Photoperiod_at25degC_2nd	20141017	20150113	88	Yoko_Matsuzaki	HMS	25	16L8D		White	20	30	Normal	Parafilm			YoungToOld	28	FP	recorded	yes	light_intensity: 20to30
Photoperiod_at25degC_2nd	20141017	20150113	88	Yoko_Matsuzaki	HMS	25	16L8D		White	20	30	Normal	Parafilm			YoungToOld	29	FPFF	recorded	yes	light_intensity: 20to30
Photoperiod_at25degC_2nd	20141017	20150113	88	Yoko_Matsuzaki	HMS	25	16L8D		White	20	30	Normal	Parafilm			YoungToOld	30	FPF	recorded	yes	light_intensity: 20to30
Photoperiod_at25degC_2nd	20141017	20150113	88	Yoko_Matsuzaki	HMS	25	16L8D		White	20	30	Normal	Parafilm			YoungToOld	31	PP	recorded	yes	light_intensity: 20to30
Photoperiod_at25degC_2nd	20141017	20150113	88	Yoko_Matsuzaki	HMS	25	16L8D		White	20	30	Normal	Parafilm			YoungToOld	32	PPP	recorded	yes	light_intensity: 20to30
Photoperiod_at25degC_2nd	20141017	20150113	88	Yoko_Matsuzaki	HMS	25	16L8D		White	20	30	Normal	Parafilm			YoungToOld	33	PP	recorded	yes	light_intensity: 20to30
Photoperiod_at25degC_2nd	20141017	20150113	88	Yoko_Matsuzaki	HMS	25	16L8D		White	20	30	Normal	Parafilm			YoungToOld	34	PP	recorded	yes	light_intensity: 20to30
Photoperiod_at25degC_2nd	20141017	20150113	88	Yoko_Matsuzaki	HMS	25	16L8D		White	20	30	Normal	Parafilm			YoungToOld	35	FPP	recorded	yes	light_intensity: 20to30
Photoperiod_at25degC_2nd	20141017	20150113	88	Yoko_Matsuzaki	HMS	25	16L8D		White	20	30	Normal	Parafilm			YoungToOld	36		recorded	yes	light_intensity: 20to30
Photoperiod_at25degC_2nd	20141017	20150113	88	Yoko_Matsuzaki	HMS	25	16L8D		White	20	30	Normal	Parafilm			YoungToOld	37	FPP	recorded	yes	light_intensity: 20to30
Photoperiod_at25degC_2nd	20141017	20150113	88	Yoko_Matsuzaki	HMS	25	16L8D		White	20	30	Normal	Parafilm			YoungToOld	38	FFFFFPF	recorded	yes	light_intensity: 20to30
Photoperiod_at25degC_2nd	20141017	20150113	88	Yoko_Matsuzaki	HMS	25	16L8D		White	20	30	Normal	Parafilm			YoungToOld	39	PPP	recorded	yes	light_intensity: 20to30
Photoperiod_at25degC_2nd	20141017	20150113	88	Yoko_Matsuzaki	HMS	25	16L8D		White	20	30	Normal	Parafilm			YoungToOld	40	FPF	recorded	yes	light_intensity: 20to30
Photoperiod_at25degC_2nd	20141017	20150113	88	Yoko_Matsuzaki	HMS	25	16L8D		White	20	30	Normal	Parafilm			YoungToOld	41	FPP	recorded	yes	light_intensity: 20to30
Photoperiod_at25degC_2nd	20141017	20150113	88	Yoko_Matsuzaki	HMS	25	16L8D		White	20	30	Normal	Parafilm			YoungToOld	42	FFP	recorded	yes	light_intensity: 20to30
Photoperiod_at25degC_2nd	20141017	20150113	88	Yoko_Matsuzaki	HMS	25	16L8D		White	20	30	Normal	Parafilm			YoungToOld	43	FPFF	recorded	yes	light_intensity: 20to30
Photoperiod_at25degC_2nd	20141017	20150113	88	Yoko_Matsuzaki	HMS	25	16L8D		White	20	30	Normal	Parafilm			YoungToOld	44	PPP	recorded	yes	light_intensity: 20to30
Photoperiod_at25degC_2nd	20141017	20150113	88	Yoko_Matsuzaki	HMS	25	16L8D		White	20	30	Normal	Parafilm			YoungToOld	45		recorded	yes	light_intensity: 20to30
Photoperiod_at25degC_2nd	20141017	20150113	88	Yoko_Matsuzaki	HMS	25	12L12D		White	20	30	Normal	Parafilm			YoungToOld	1	MMMMPPP	recorded	yes	light_intensity: 20to30
Photoperiod_at25degC_2nd	20141017	20150113	88	Yoko_Matsuzaki	HMS	25	12L12D		White	20	30	Normal	Parafilm			YoungToOld	2	PFPP	recorded	yes	light_intensity: 20to30
Photoperiod_at25degC_2nd	20141017	20150113	88	Yoko_Matsuzaki	HMS	25	12L12D		White	20	30	Normal	Parafilm			YoungToOld	3	HPPP	recorded	yes	light_intensity: 20to30
Photoperiod_at25degC_2nd	20141017	20150113	88	Yoko_Matsuzaki	HMS	25	12L12D		White	20	30	Normal	Parafilm			YoungToOld	4	LHPF	recorded	yes	light_intensity: 20to30
Photoperiod_at25degC_2nd	20141017	20150113	88	Yoko_Matsuzaki	HMS	25	12L12D		White	20	30	Normal	Parafilm			YoungToOld	5	DDPL	recorded	yes	light_intensity: 20to30
Photoperiod_at25degC_2nd	20141017	20150113	88	Yoko_Matsuzaki	HMS	25	12L12D		White	20	30	Normal	Parafilm			YoungToOld	6	MMMMLPF	recorded	yes	light_intensity: 20to30
Photoperiod_at25degC_2nd	20141017	20150113	88	Yoko_Matsuzaki	HMS	25	12L12D		White	20	30	Normal	Parafilm			YoungToOld	7	MHMHPF	recorded	yes	light_intensity: 20to30
Photoperiod_at25degC_2nd	20141017	20150113	88	Yoko_Matsuzaki	HMS	25	12L12D		White	20	30	Normal	Parafilm			YoungToOld	8	FMMLPF	recorded	yes	light_intensity: 20to30
Photoperiod_at25degC_2nd	20141017	20150113	88	Yoko_Matsuzaki	HMS	25	12L12D		White	20	30	Normal	Parafilm			YoungToOld	9	MFFFFFP	recorded	yes	light_intensity: 20to30
Photoperiod_at25degC_2nd	20141017	20150113	88	Yoko_Matsuzaki	HMS	25	12L12D		White	20	30	Normal	Parafilm			YoungToOld	10	MHMMHHP	recorded	yes	light_intensity: 20to30
Photoperiod_at25degC_2nd	20141017	20150113	88	Yoko_Matsuzaki	HMS	25	12L12D		White	20	30	Normal	Parafilm			YoungToOld	11	MMMFPFP	recorded	yes	light_intensity: 20to30
Photoperiod_at25degC_2nd	20141017	20150113	88	Yoko_Matsuzaki	HMS	25	12L12D		White	20	30	Normal	Parafilm			YoungToOld	12	PDMPFP	recorded	yes	light_intensity: 20to30
Photoperiod_at25degC_2nd	20141017	20150113	88	Yoko_Matsuzaki	HMS	25	12L12D		White	20	30	Normal	Parafilm			YoungToOld	13	DHPF	recorded	yes	light_intensity: 20to30
Photoperiod_at25degC_2nd	20141017	20150113	88	Yoko_Matsuzaki	HMS	25	12L12D		White	20	30	Normal	Parafilm			YoungToOld	14	PPPPFFF	recorded	yes	light_intensity: 20to30
Photoperiod_at25degC_2nd	20141017	20150113	88	Yoko_Matsuzaki	HMS	25	12L12D		White	20	30	Normal	Parafilm			YoungToOld	15	PMMCHP	recorded	yes	light_intensity: 20to30
Photoperiod_at25degC_2nd	20141017	20150113	88	Yoko_Matsuzaki	HMS	25	12L12D		White	20	30	Normal	Parafilm			YoungToOld	16	MMMHPP	recorded	yes	light_intensity: 20to30
Photoperiod_at25degC_2nd	20141017	20150113	88	Yoko_Matsuzaki	HMS	25	12L12D		White	20	30	Normal	Parafilm			YoungToOld	17	PFFFFPP	recorded	yes	light_intensity: 20to30
Photoperiod_at25degC_2nd	20141017	20150113	88	Yoko_Matsuzaki	HMS	25	12L12D		White	20	30	Normal	Parafilm			YoungToOld	18	PDDDPPM	recorded	yes	light_intensity: 20to30
Photoperiod_at25degC_2nd	20141017	20150113	88	Yoko_Matsuzaki	HMS	25	12L12D		White	20	30	Normal	Parafilm			YoungToOld	19	PPPFFF	recorded	yes	light_intensity: 20to30
Photoperiod_at25degC_2nd	20141017	20150113	88	Yoko_Matsuzaki	HMS	25	12L12D		White	20	30	Normal	Parafilm			YoungToOld	20	PPP	recorded	yes	light_intensity: 20to30
Photoperiod_at25degC_2nd	20141017	20150113	88	Yoko_Matsuzaki	HMS	25	12L12D		White	20	30	Normal	Parafilm			YoungToOld	21	MHHPP	recorded	yes	light_intensity: 20to30
Photoperiod_at25degC_2nd	20141017	20150113	88	Yoko_Matsuzaki	HMS	25	12L12D		White	20	30	Normal	Parafilm			YoungToOld	22	PPHPFPPF	recorded	yes	light_intensity: 20to30
Photoperiod_at25degC_2nd	20141017	20150113	88	Yoko_Matsuzaki	HMS	25	12L12D		White	20	30	Normal	Parafilm			YoungToOld	23	MFFFP	recorded	yes	light_intensity: 20to30
Photoperiod_at25degC_2nd	20141017	20150113	88	Yoko_Matsuzaki	HMS	25	12L12D		White	20	30	Normal	Parafilm			YoungToOld	24	MMMHPHPF	recorded	yes	light_intensity: 20to30
Photoperiod_at25degC_2nd	20141017	20150113	88	Yoko_Matsuzaki	HMS	25	12L12D		White	20	30	Normal	Parafilm			YoungToOld	25	MMMMHPP	recorded	yes	light_intensity: 20to30
Photoperiod_at25degC_2nd	20141017	20150113	88	Yoko_Matsuzaki	HMS	25	12L12D		White	20	30	Normal	Parafilm			YoungToOld	26	MMMHHHPF	recorded	yes	light_intensity: 20to30
Photoperiod_at25degC_2nd	20141017	20150113	88	Yoko_Matsuzaki	HMS	25	12L12D		White	20	30	Normal	Parafilm			YoungToOld	27	DFFFHPFP	recorded	yes	light_intensity: 20to30
Photoperiod_at25degC_2nd	20141017	20150113	88	Yoko_Matsuzaki	HMS	25	12L12D		White	20	30	Normal	Parafilm			YoungToOld	28	MMFFFFPF	recorded	yes	light_intensity: 20to30
Photoperiod_at25degC_2nd	20141017	20150113	88	Yoko_Matsuzaki	HMS	25	12L12D		White	20	30	Normal	Parafilm			YoungToOld	29	DDHPFP	recorded	yes	light_intensity: 20to30
Photoperiod_at25degC_2nd	20141017	20150113	88	Yoko_Matsuzaki	HMS	25	12L12D		White	20	30	Normal	Parafilm			YoungToOld	30	MPMCPPPP	recorded	yes	light_intensity: 20to30
Photoperiod_at25degC_2nd	20141017	20150113	88	Yoko_Matsuzaki	HMS	25	12L12D		White	20	30	Normal	Parafilm			YoungToOld	31	MMDMPFPD	recorded	yes	light_intensity: 20to30
Photoperiod_at25degC_2nd	20141017	20150113	88	Yoko_Matsuzaki	HMS	25	12L12D		White	20	30	Normal	Parafilm			YoungToOld	32	MMDPP	recorded	yes	light_intensity: 20to30
Photoperiod_at25degC_2nd	20141017	20150113	88	Yoko_Matsuzaki	HMS	25	12L12D		White	20	30	Normal	Parafilm			YoungToOld	33	MMMMHPPF	recorded	yes	light_intensity: 20to30
Photoperiod_at25degC_2nd	20141017	20150113	88	Yoko_Matsuzaki	HMS	25	12L12D		White	20	30	Normal	Parafilm			YoungToOld	34	FFFFCFC	recorded	yes	light_intensity: 20to30
Photoperiod_at25degC_2nd	20141017	20150113	88	Yoko_Matsuzaki	HMS	25	12L12D		White	20	30	Normal	Parafilm			YoungToOld	35	PPPPPPPPP	recorded	yes	light_intensity: 20to30
Photoperiod_at25degC_2nd	20141017	20150113	88	Yoko_Matsuzaki	HMS	25	12L12D		White	20	30	Normal	Parafilm			YoungToOld	36		recorded	yes	light_intensity: 20to30
Photoperiod_at25degC_2nd	20141017	20150113	88	Yoko_Matsuzaki	HMS	25	12L12D		White	20	30	Normal	Parafilm			YoungToOld	37	MMMCMPF	recorded	yes	light_intensity: 20to30
Photoperiod_at25degC_2nd	20141017	20150113	88	Yoko_Matsuzaki	HMS	25	12L12D		White	20	30	Normal	Parafilm			YoungToOld	38	PPFPFF	recorded	yes	light_intensity: 20to30
Photoperiod_at25degC_2nd	20141017	20150113	88	Yoko_Matsuzaki	HMS	25	12L12D		White	20	30	Normal	Parafilm			YoungToOld	39	PPMMPFF	recorded	yes	light_intensity: 20to30
Photoperiod_at25degC_2nd	20141017	20150113	88	Yoko_Matsuzaki	HMS	25	12L12D		White	20	30	Normal	Parafilm			YoungToOld	40	MMMMPP	recorded	yes	light_intensity: 20to30
Photoperiod_at25degC_2nd	20141017	20150113	88	Yoko_Matsuzaki	HMS	25	12L12D		White	20	30	Normal	Parafilm			YoungToOld	41	PMMMPF	recorded	yes	light_intensity: 20to30
Photoperiod_at25degC_2nd	20141017	20150113	88	Yoko_Matsuzaki	HMS	25	12L12D		White	20	30	Normal	Parafilm			YoungToOld	42	FMFMMFFP	recorded	yes	light_intensity: 20to30
Photoperiod_at25degC_2nd	20141017	20150113	88	Yoko_Matsuzaki	HMS	25	12L12D		White	20	30	Normal	Parafilm			YoungToOld	43	PFFMHLP	recorded	yes	light_intensity: 20to30
Photoperiod_at25degC_2nd	20141017	20150113	88	Yoko_Matsuzaki	HMS	25	12L12D		White	20	30	Normal	Parafilm			YoungToOld	44	MFFCFPPP	recorded	yes	light_intensity: 20to30
Photoperiod_at25degC_2nd	20141017	20150113	88	Yoko_Matsuzaki	HMS	25	12L12D		White	20	30	Normal	Parafilm			YoungToOld	45	MMPCFCHP	recorded	yes	light_intensity: 20to30
Photoperiod_at25degC_2nd	20141017	20150113	88	Yoko_Matsuzaki	HMS	25	8L16D		White	20	30	Normal	Parafilm			YoungToOld	1	FFCFFFFP	recorded	yes	light_intensity: 20to30
Photoperiod_at25degC_2nd	20141017	20150113	88	Yoko_Matsuzaki	HMS	25	8L16D		White	20	30	Normal	Parafilm			YoungToOld	2	PPP	recorded	yes	light_intensity: 20to30
Photoperiod_at25degC_2nd	20141017	20150113	88	Yoko_Matsuzaki	HMS	25	8L16D		White	20	30	Normal	Parafilm			YoungToOld	3	MPCPP	recorded	yes	light_intensity: 20to30
Photoperiod_at25degC_2nd	20141017	20150113	88	Yoko_Matsuzaki	HMS	25	8L16D		White	20	30	Normal	Parafilm			YoungToOld	4	MMFFFFFFPP	recorded	yes	light_intensity: 20to30
Photoperiod_at25degC_2nd	20141017	20150113	88	Yoko_Matsuzaki	HMS	25	8L16D		White	20	30	Normal	Parafilm			YoungToOld	5	MMMMFPF	recorded	yes	light_intensity: 20to30
Photoperiod_at25degC_2nd	20141017	20150113	88	Yoko_Matsuzaki	HMS	25	8L16D		White	20	30	Normal	Parafilm			YoungToOld	6	PMPPP	recorded	yes	light_intensity: 20to30
Photoperiod_at25degC_2nd	20141017	20150113	88	Yoko_Matsuzaki	HMS	25	8L16D		White	20	30	Normal	Parafilm			YoungToOld	7	PPPMFPF	recorded	yes	light_intensity: 20to30
Photoperiod_at25degC_2nd	20141017	20150113	88	Yoko_Matsuzaki	HMS	25	8L16D		White	20	30	Normal	Parafilm			YoungToOld	8	MMMPMFPF	recorded	yes	light_intensity: 20to30
Photoperiod_at25degC_2nd	20141017	20150113	88	Yoko_Matsuzaki	HMS	25	8L16D		White	20	30	Normal	Parafilm			YoungToOld	9	MMCFCMMFFPP	recorded	yes	light_intensity: 20to30
Photoperiod_at25degC_2nd	20141017	20150113	88	Yoko_Matsuzaki	HMS	25	8L16D		White	20	30	Normal	Parafilm			YoungToOld	10	MMPLHDPP	recorded	yes	light_intensity: 20to30
Photoperiod_at25degC_2nd	20141017	20150113	88	Yoko_Matsuzaki	HMS	25	8L16D		White	20	30	Normal	Parafilm			YoungToOld	11	FFFFFFFFPP	recorded	yes	light_intensity: 20to30
Photoperiod_at25degC_2nd	20141017	20150113	88	Yoko_Matsuzaki	HMS	25	8L16D		White	20	30	Normal	Parafilm			YoungToOld	12	MMFFFFFFPPP	recorded	yes	light_intensity: 20to30
Photoperiod_at25degC_2nd	20141017	20150113	88	Yoko_Matsuzaki	HMS	25	8L16D		White	20	30	Normal	Parafilm			YoungToOld	13	PMMMMPPP	recorded	yes	light_intensity: 20to30
Photoperiod_at25degC_2nd	20141017	20150113	88	Yoko_Matsuzaki	HMS	25	8L16D		White	20	30	Normal	Parafilm			YoungToOld	14	MMHHM	recorded	yes	light_intensity: 20to30
Photoperiod_at25degC_2nd	20141017	20150113	88	Yoko_Matsuzaki	HMS	25	8L16D		White	20	30	Normal	Parafilm			YoungToOld	15	MMMMCCDPP	recorded	yes	light_intensity: 20to30
Photoperiod_at25degC_2nd	20141017	20150113	88	Yoko_Matsuzaki	HMS	25	8L16D		White	20	30	Normal	Parafilm			YoungToOld	16	MMFFCFCPP	recorded	yes	light_intensity: 20to30
Photoperiod_at25degC_2nd	20141017	20150113	88	Yoko_Matsuzaki	HMS	25	8L16D		White	20	30	Normal	Parafilm			YoungToOld	17	MMMMMPPP	recorded	yes	light_intensity: 20to30
Photoperiod_at25degC_2nd	20141017	20150113	88	Yoko_Matsuzaki	HMS	25	8L16D		White	20	30	Normal	Parafilm			YoungToOld	18	MFFMMMMMMPP	recorded	yes	light_intensity: 20to30
Photoperiod_at25degC_2nd	20141017	20150113	88	Yoko_Matsuzaki	HMS	25	8L16D		White	20	30	Normal	Parafilm			YoungToOld	19	PPP	recorded	yes	light_intensity: 20to30
Photoperiod_at25degC_2nd	20141017	20150113	88	Yoko_Matsuzaki	HMS	25	8L16D		White	20	30	Normal	Parafilm			YoungToOld	20	MMMMMFFFF	recorded	yes	light_intensity: 20to30
Photoperiod_at25degC_2nd	20141017	20150113	88	Yoko_Matsuzaki	HMS	25	8L16D		White	20	30	Normal	Parafilm			YoungToOld	21	MMMMMPPP	recorded	yes	light_intensity: 20to30
Photoperiod_at25degC_2nd	20141017	20150113	88	Yoko_Matsuzaki	HMS	25	8L16D		White	20	30	Normal	Parafilm			YoungToOld	22	FMMFPPP	recorded	yes	light_intensity: 20to30
Photoperiod_at25degC_2nd	20141017	20150113	88	Yoko_Matsuzaki	HMS	25	8L16D		White	20	30	Normal	Parafilm			YoungToOld	23	MMMFPP	recorded	yes	light_intensity: 20to30
Photoperiod_at25degC_2nd	20141017	20150113	88	Yoko_Matsuzaki	HMS	25	8L16D		White	20	30	Normal	Parafilm			YoungToOld	24	MMMFMFF	recorded	yes	light_intensity: 20to30
Photoperiod_at25degC_2nd	20141017	20150113	88	Yoko_Matsuzaki	HMS	25	8L16D		White	20	30	Normal	Parafilm			YoungToOld	25	DMPPP	recorded	yes	light_intensity: 20to30
Photoperiod_at25degC_2nd	20141017	20150113	88	Yoko_Matsuzaki	HMS	25	8L16D		White	20	30	Normal	Parafilm			YoungToOld	26		recorded	yes	light_intensity: 20to30
Photoperiod_at25degC_2nd	20141017	20150113	88	Yoko_Matsuzaki	HMS	25	8L16D		White	20	30	Normal	Parafilm			YoungToOld	27		recorded	yes	light_intensity: 20to30
Photoperiod_at25degC_2nd	20141017	20150113	88	Yoko_Matsuzaki	HMS	25	8L16D		White	20	30	Normal	Parafilm			YoungToOld	28	MMMPPP	recorded	yes	light_intensity: 20to30
Photoperiod_at25degC_2nd	20141017	20150113	88	Yoko_Matsuzaki	HMS	25	8L16D		White	20	30	Normal	Parafilm			YoungToOld	29	PPPCPPP	recorded	yes	light_intensity: 20to30
Photoperiod_at25degC_2nd	20141017	20150113	88	Yoko_Matsuzaki	HMS	25	8L16D		White	20	30	Normal	Parafilm			YoungToOld	30	MMMFFCCPP	recorded	yes	light_intensity: 20to30
Photoperiod_at25degC_2nd	20141017	20150113	88	Yoko_Matsuzaki	HMS	25	8L16D		White	20	30	Normal	Parafilm			YoungToOld	31	MMFFFCCPP	recorded	yes	light_intensity: 20to30
Photoperiod_at25degC_2nd	20141017	20150113	88	Yoko_Matsuzaki	HMS	25	8L16D		White	20	30	Normal	Parafilm			YoungToOld	32	MFMMPP	recorded	yes	light_intensity: 20to30
Photoperiod_at25degC_2nd	20141017	20150113	88	Yoko_Matsuzaki	HMS	25	8L16D		White	20	30	Normal	Parafilm			YoungToOld	33	MMMMFFFFPPP	recorded	yes	light_intensity: 20to30
Photoperiod_at25degC_2nd	20141017	20150113	88	Yoko_Matsuzaki	HMS	25	8L16D		White	20	30	Normal	Parafilm			YoungToOld	34	FFMFMFMPP	recorded	yes	light_intensity: 20to30
Photoperiod_at25degC_2nd	20141017	20150113	88	Yoko_Matsuzaki	HMS	25	8L16D		White	20	30	Normal	Parafilm			YoungToOld	35	PMMMMPP	recorded	yes	light_intensity: 20to30
Photoperiod_at25degC_2nd	20141017	20150113	88	Yoko_Matsuzaki	HMS	25	8L16D		White	20	30	Normal	Parafilm			YoungToOld	36	MMMHPPP	recorded	yes	light_intensity: 20to30
Photoperiod_at25degC_2nd	20141017	20150113	88	Yoko_Matsuzaki	HMS	25	8L16D		White	20	30	Normal	Parafilm			YoungToOld	37	MMMMMMFPP	recorded	yes	light_intensity: 20to30
Photoperiod_at25degC_2nd	20141017	20150113	88	Yoko_Matsuzaki	HMS	25	8L16D		White	20	30	Normal	Parafilm			YoungToOld	38	MMMMPP	recorded	yes	light_intensity: 20to30
Photoperiod_at25degC_2nd	20141017	20150113	88	Yoko_Matsuzaki	HMS	25	8L16D		White	20	30	Normal	Parafilm			YoungToOld	39	FMMMMFFMFF	recorded	yes	light_intensity: 20to30
Photoperiod_at25degC_2nd	20141017	20150113	88	Yoko_Matsuzaki	HMS	25	8L16D		White	20	30	Normal	Parafilm			YoungToOld	40	MFMPPP	recorded	yes	light_intensity: 20to30
Photoperiod_at25degC_2nd	20141017	20150113	88	Yoko_Matsuzaki	HMS	25	8L16D		White	20	30	Normal	Parafilm			YoungToOld	41	PMMMFPPF	recorded	yes	light_intensity: 20to30
Photoperiod_at25degC_2nd	20141017	20150113	88	Yoko_Matsuzaki	HMS	25	8L16D		White	20	30	Normal	Parafilm			YoungToOld	42	MMMMFCPP	recorded	yes	light_intensity: 20to30
Photoperiod_at25degC_2nd	20141017	20150113	88	Yoko_Matsuzaki	HMS	25	8L16D		White	20	30	Normal	Parafilm			YoungToOld	43	MMMMLPP	recorded	yes	light_intensity: 20to30
Photoperiod_at25degC_2nd	20141017	20150113	88	Yoko_Matsuzaki	HMS	25	8L16D		White	20	30	Normal	Parafilm			YoungToOld	44	MMMMFPF	recorded	yes	light_intensity: 20to30
Photoperiod_at25degC_2nd	20141017	20150113	88	Yoko_Matsuzaki	HMS	25	8L16D		White	20	30	Normal	Parafilm			YoungToOld	45		recorded	yes	light_intensity: 20to30
Photoperod_reanalysis_intermediate_recorded	20120719	20121015	88	Kenji_Fukushima	HMS	15	8L16D		White	30	35	Normal	Parafilm			YoungToOld	1	FFFFF	recorded	yes	light_intensity: 30to35
Photoperod_reanalysis_intermediate_recorded	20120719	20121015	88	Kenji_Fukushima	HMS	15	8L16D		White	30	35	Normal	Parafilm			YoungToOld	2	FFPFP	recorded	yes	light_intensity: 30to35
Photoperod_reanalysis_intermediate_recorded	20120719	20121015	88	Kenji_Fukushima	HMS	15	8L16D		White	30	35	Normal	Parafilm			YoungToOld	3	FFFFP	recorded	yes	light_intensity: 30to35
Photoperod_reanalysis_intermediate_recorded	20120719	20121015	88	Kenji_Fukushima	HMS	15	8L16D		White	30	35	Normal	Parafilm			YoungToOld	4	P	recorded	yes	light_intensity: 30to35
Photoperod_reanalysis_intermediate_recorded	20120719	20121015	88	Kenji_Fukushima	HMS	15	8L16D		White	30	35	Normal	Parafilm			YoungToOld	5	FF	recorded	yes	light_intensity: 30to35
Photoperod_reanalysis_intermediate_recorded	20120719	20121015	88	Kenji_Fukushima	HMS	15	8L16D		White	30	35	Normal	Parafilm			YoungToOld	6	FFPFPF	recorded	yes	light_intensity: 30to35
Photoperod_reanalysis_intermediate_recorded	20120719	20121015	88	Kenji_Fukushima	HMS	15	8L16D		White	30	35	Normal	Parafilm			YoungToOld	7	PP	recorded	yes	light_intensity: 30to35
Photoperod_reanalysis_intermediate_recorded	20120719	20121015	88	Kenji_Fukushima	HMS	15	8L16D		White	30	35	Normal	Parafilm			YoungToOld	8	PFP	recorded	yes	light_intensity: 30to35
Photoperod_reanalysis_intermediate_recorded	20120719	20121015	88	Kenji_Fukushima	HMS	15	8L16D		White	30	35	Normal	Parafilm			YoungToOld	9	FFFPF	recorded	yes	light_intensity: 30to35
Photoperod_reanalysis_intermediate_recorded	20120719	20121015	88	Kenji_Fukushima	HMS	15	8L16D		White	30	35	Normal	Parafilm			YoungToOld	10	PP	recorded	yes	light_intensity: 30to35
Photoperod_reanalysis_intermediate_recorded	20120719	20121015	88	Kenji_Fukushima	HMS	15	8L16D		White	30	35	Normal	Parafilm			YoungToOld	11	PPF	recorded	yes	light_intensity: 30to35
Photoperod_reanalysis_intermediate_recorded	20120719	20121015	88	Kenji_Fukushima	HMS	15	8L16D		White	30	35	Normal	Parafilm			YoungToOld	12	FFF	recorded	yes	light_intensity: 30to35
Photoperod_reanalysis_intermediate_recorded	20120719	20121015	88	Kenji_Fukushima	HMS	15	8L16D		White	30	35	Normal	Parafilm			YoungToOld	13	FFFFPF	recorded	yes	light_intensity: 30to35
Photoperod_reanalysis_intermediate_recorded	20120719	20121015	88	Kenji_Fukushima	HMS	15	8L16D		White	30	35	Normal	Parafilm			YoungToOld	14	FFFFFP	recorded	yes	light_intensity: 30to35
Photoperod_reanalysis_intermediate_recorded	20120719	20121015	88	Kenji_Fukushima	HMS	15	8L16D		White	30	35	Normal	Parafilm			YoungToOld	15	FPFP	recorded	yes	light_intensity: 30to35
Photoperod_reanalysis_intermediate_recorded	20120719	20121015	88	Kenji_Fukushima	HMS	15	8L16D		White	30	35	Normal	Parafilm			YoungToOld	16	FPPP	recorded	yes	light_intensity: 30to35
Photoperod_reanalysis_intermediate_recorded	20120719	20121015	88	Kenji_Fukushima	HMS	15	8L16D		White	30	35	Normal	Parafilm			YoungToOld	1	FFPFFP	recorded	yes	light_intensity: 30to35
Photoperod_reanalysis_intermediate_recorded	20120719	20121015	88	Kenji_Fukushima	HMS	15	8L16D		White	30	35	Normal	Parafilm			YoungToOld	2	FFPF	recorded	yes	light_intensity: 30to35
Photoperod_reanalysis_intermediate_recorded	20120719	20121015	88	Kenji_Fukushima	HMS	15	8L16D		White	30	35	Normal	Parafilm			YoungToOld	3	FFFF	recorded	yes	light_intensity: 30to35
Photoperod_reanalysis_intermediate_recorded	20120719	20121015	88	Kenji_Fukushima	HMS	15	8L16D		White	30	35	Normal	Parafilm			YoungToOld	4	OPP	recorded	yes	light_intensity: 30to35
Photoperod_reanalysis_intermediate_recorded	20120719	20121015	88	Kenji_Fukushima	HMS	15	8L16D		White	30	35	Normal	Parafilm			YoungToOld	5	PP	recorded	yes	light_intensity: 30to35
Photoperod_reanalysis_intermediate_recorded	20120719	20121015	88	Kenji_Fukushima	HMS	15	8L16D		White	30	35	Normal	Parafilm			YoungToOld	6	FFFPPF	recorded	yes	light_intensity: 30to35
Photoperod_reanalysis_intermediate_recorded	20120719	20121015	88	Kenji_Fukushima	HMS	15	8L16D		White	30	35	Normal	Parafilm			YoungToOld	7	FFPPPF	recorded	yes	light_intensity: 30to35
Photoperod_reanalysis_intermediate_recorded	20120719	20121015	88	Kenji_Fukushima	HMS	15	8L16D		White	30	35	Normal	Parafilm			YoungToOld	8	FF	recorded	yes	light_intensity: 30to35
Photoperod_reanalysis_intermediate_recorded	20120719	20121015	88	Kenji_Fukushima	HMS	15	8L16D		White	30	35	Normal	Parafilm			YoungToOld	9	FPF	recorded	yes	light_intensity: 30to35
Photoperod_reanalysis_intermediate_recorded	20120719	20121015	88	Kenji_Fukushima	HMS	15	8L16D		White	30	35	Normal	Parafilm			YoungToOld	10	FFFFFP	recorded	yes	light_intensity: 30to35
Photoperod_reanalysis_intermediate_recorded	20120719	20121015	88	Kenji_Fukushima	HMS	15	8L16D		White	30	35	Normal	Parafilm			YoungToOld	11	PF	recorded	yes	light_intensity: 30to35
Photoperod_reanalysis_intermediate_recorded	20120719	20121015	88	Kenji_Fukushima	HMS	15	8L16D		White	30	35	Normal	Parafilm			YoungToOld	12	FF	recorded	yes	light_intensity: 30to35
Photoperod_reanalysis_intermediate_recorded	20120719	20121015	88	Kenji_Fukushima	HMS	15	8L16D		White	30	35	Normal	Parafilm			YoungToOld	13	FFLFP	recorded	yes	light_intensity: 30to35
Photoperod_reanalysis_intermediate_recorded	20120719	20121015	88	Kenji_Fukushima	HMS	15	8L16D		White	30	35	Normal	Parafilm			YoungToOld	14	PPPP	recorded	yes	light_intensity: 30to35
Photoperod_reanalysis_intermediate_recorded	20120719	20121015	88	Kenji_Fukushima	HMS	15	8L16D		White	30	35	Normal	Parafilm			YoungToOld	15	PPPP	recorded	yes	light_intensity: 30to35
Photoperod_reanalysis_intermediate_recorded	20120719	20121015	88	Kenji_Fukushima	HMS	15	16L8D		White	30	35	Normal	Parafilm			YoungToOld	1	PP	recorded	yes	light_intensity: 30to35
Photoperod_reanalysis_intermediate_recorded	20120719	20121015	88	Kenji_Fukushima	HMS	15	16L8D		White	30	35	Normal	Parafilm			YoungToOld	2	FFFFFPP	recorded	yes	light_intensity: 30to35
Photoperod_reanalysis_intermediate_recorded	20120719	20121015	88	Kenji_Fukushima	HMS	15	16L8D		White	30	35	Normal	Parafilm			YoungToOld	3	FFFFPF	recorded	yes	light_intensity: 30to35
Photoperod_reanalysis_intermediate_recorded	20120719	20121015	88	Kenji_Fukushima	HMS	15	16L8D		White	30	35	Normal	Parafilm			YoungToOld	4	FFFFPP	recorded	yes	light_intensity: 30to35
Photoperod_reanalysis_intermediate_recorded	20120719	20121015	88	Kenji_Fukushima	HMS	15	16L8D		White	30	35	Normal	Parafilm			YoungToOld	5	FFPPPF	recorded	yes	light_intensity: 30to35
Photoperod_reanalysis_intermediate_recorded	20120719	20121015	88	Kenji_Fukushima	HMS	15	16L8D		White	30	35	Normal	Parafilm			YoungToOld	6	FFFFPFF	recorded	yes	light_intensity: 30to35
Photoperod_reanalysis_intermediate_recorded	20120719	20121015	88	Kenji_Fukushima	HMS	15	16L8D		White	30	35	Normal	Parafilm			YoungToOld	7	FFFPP	recorded	yes	light_intensity: 30to35
Photoperod_reanalysis_intermediate_recorded	20120719	20121015	88	Kenji_Fukushima	HMS	15	16L8D		White	30	35	Normal	Parafilm			YoungToOld	8	FFPFFP	recorded	yes	light_intensity: 30to35
Photoperod_reanalysis_intermediate_recorded	20120719	20121015	88	Kenji_Fukushima	HMS	15	16L8D		White	30	35	Normal	Parafilm			YoungToOld	9	FFFFFFFF	recorded	yes	light_intensity: 30to35
Photoperod_reanalysis_intermediate_recorded	20120719	20121015	88	Kenji_Fukushima	HMS	15	16L8D		White	30	35	Normal	Parafilm			YoungToOld	10	FFFFFFF	recorded	yes	light_intensity: 30to35
Photoperod_reanalysis_intermediate_recorded	20120719	20121015	88	Kenji_Fukushima	HMS	15	16L8D		White	30	35	Normal	Parafilm			YoungToOld	11	FFFFFF	recorded	yes	light_intensity: 30to35
Photoperod_reanalysis_intermediate_recorded	20120719	20121015	88	Kenji_Fukushima	HMS	15	16L8D		White	30	35	Normal	Parafilm			YoungToOld	12	FFFFFF	recorded	yes	light_intensity: 30to35
Photoperod_reanalysis_intermediate_recorded	20120719	20121015	88	Kenji_Fukushima	HMS	15	16L8D		White	30	35	Normal	Parafilm			YoungToOld	13	FFFPPP	recorded	yes	light_intensity: 30to35
Photoperod_reanalysis_intermediate_recorded	20120719	20121015	88	Kenji_Fukushima	HMS	15	16L8D		White	30	35	Normal	Parafilm			YoungToOld	14	CFPFF	recorded	yes	light_intensity: 30to35
Photoperod_reanalysis_intermediate_recorded	20120719	20121015	88	Kenji_Fukushima	HMS	15	16L8D		White	30	35	Normal	Parafilm			YoungToOld	1	FFPPP	recorded	yes	light_intensity: 30to35
Photoperod_reanalysis_intermediate_recorded	20120719	20121015	88	Kenji_Fukushima	HMS	15	16L8D		White	30	35	Normal	Parafilm			YoungToOld	2	FFFFF	recorded	yes	light_intensity: 30to35
Photoperod_reanalysis_intermediate_recorded	20120719	20121015	88	Kenji_Fukushima	HMS	15	16L8D		White	30	35	Normal	Parafilm			YoungToOld	3	FPPP	recorded	yes	light_intensity: 30to35
Photoperod_reanalysis_intermediate_recorded	20120719	20121015	88	Kenji_Fukushima	HMS	15	16L8D		White	30	35	Normal	Parafilm			YoungToOld	4	FFFPPP	recorded	yes	light_intensity: 30to35
Photoperod_reanalysis_intermediate_recorded	20120719	20121015	88	Kenji_Fukushima	HMS	15	16L8D		White	30	35	Normal	Parafilm			YoungToOld	5	FFFCPPP	recorded	yes	light_intensity: 30to35
Photoperod_reanalysis_intermediate_recorded	20120719	20121015	88	Kenji_Fukushima	HMS	15	16L8D		White	30	35	Normal	Parafilm			YoungToOld	6	FFFFFF	recorded	yes	light_intensity: 30to35
Photoperod_reanalysis_intermediate_recorded	20120719	20121015	88	Kenji_Fukushima	HMS	15	16L8D		White	30	35	Normal	Parafilm			YoungToOld	7	FFFFFFPP	recorded	yes	light_intensity: 30to35
Photoperod_reanalysis_intermediate_recorded	20120719	20121015	88	Kenji_Fukushima	HMS	15	16L8D		White	30	35	Normal	Parafilm			YoungToOld	8	FFFPPF	recorded	yes	light_intensity: 30to35
Photoperod_reanalysis_intermediate_recorded	20120719	20121015	88	Kenji_Fukushima	HMS	15	16L8D		White	30	35	Normal	Parafilm			YoungToOld	9	FFPF	recorded	yes	light_intensity: 30to35
Photoperod_reanalysis_intermediate_recorded	20120719	20121015	88	Kenji_Fukushima	HMS	15	16L8D		White	30	35	Normal	Parafilm			YoungToOld	10	FPFFP	recorded	yes	light_intensity: 30to35
Photoperod_reanalysis_intermediate_recorded	20120719	20121015	88	Kenji_Fukushima	HMS	15	16L8D		White	30	35	Normal	Parafilm			YoungToOld	11	FFPPPP	recorded	yes	light_intensity: 30to35
Photoperod_reanalysis_intermediate_recorded	20120719	20121015	88	Kenji_Fukushima	HMS	15	16L8D		White	30	35	Normal	Parafilm			YoungToOld	12	FPPP	recorded	yes	light_intensity: 30to35
Photoperod_reanalysis_intermediate_recorded	20120719	20121015	88	Kenji_Fukushima	HMS	15	16L8D		White	30	35	Normal	Parafilm			YoungToOld	13	PF	recorded	yes	light_intensity: 30to35
Photoperod_reanalysis_intermediate_recorded	20180426	20180719	84	Hideki_Narukawa	HMS	25	12L12D		White			TOSHIBA FL20SD (20W)	Parafilm			YoungToOld	3	MPPP	recorded	yes	light_intensity: c.a. 23
Photoperod_reanalysis_intermediate_recorded	20180426	20180719	84	Hideki_Narukawa	HMS	25	12L12D		White			TOSHIBA FL20SD (20W)	Parafilm			YoungToOld	6	MPPPP	recorded	yes	light_intensity: c.a. 23
Photoperod_reanalysis_intermediate_recorded	20180426	20180719	84	Hideki_Narukawa	HMS	25	12L12D		White			TOSHIBA FL20SD (20W)	Parafilm			YoungToOld	7	MPPPP	recorded	yes	light_intensity: c.a. 23
Photoperod_reanalysis_intermediate_recorded	20180426	20180719	84	Hideki_Narukawa	HMS	25	12L12D		White			TOSHIBA FL20SD (20W)	Parafilm			YoungToOld	8	CFPP	recorded	yes	light_intensity: c.a. 23
Photoperod_reanalysis_intermediate_recorded	20180426	20180719	84	Hideki_Narukawa	HMS	25	12L12D		White			TOSHIBA FL20SD (20W)	Parafilm			YoungToOld	5	PPP	recorded	yes	light_intensity: c.a. 23
Photoperod_reanalysis_intermediate_recorded	20180426	20180719	84	Hideki_Narukawa	HMS	25	12L12D		White			TOSHIBA FL20SD (20W)	Parafilm			YoungToOld	6	MPPP	recorded	yes	light_intensity: c.a. 23
Photoperod_reanalysis_intermediate_recorded	20180426	20180719	84	Hideki_Narukawa	HMS	25	12L12D		White			TOSHIBA FL20SD (20W)	Parafilm			YoungToOld	7	PPPP	recorded	yes	light_intensity: c.a. 23
Photoperod_reanalysis_intermediate_recorded	20180426	20180719	84	Hideki_Narukawa	HMS	25	12L12D		White			TOSHIBA FL20SD (20W)	Parafilm			YoungToOld	8	HHF	recorded	yes	light_intensity: c.a. 23
Photoperod_reanalysis_intermediate_recorded	20180426	20180719	84	Hideki_Narukawa	HMS	25	12L12D		White			TOSHIBA FL20SD (20W)	Parafilm			YoungToOld	9	HMPP	recorded	yes	light_intensity: c.a. 23
Photoperod_reanalysis_intermediate_recorded	20180426	20180719	84	Hideki_Narukawa	HMS	25	12L12D		White			TOSHIBA FL20SD (20W)	Parafilm			YoungToOld	1	PPLP	recorded	yes	light_intensity: c.a. 23
Photoperod_reanalysis_intermediate_recorded	20180426	20180719	84	Hideki_Narukawa	HMS	25	12L12D		White			TOSHIBA FL20SD (20W)	Parafilm			YoungToOld	2	HPP	recorded	yes	light_intensity: c.a. 23
Photoperod_reanalysis_intermediate_recorded	20180426	20180719	84	Hideki_Narukawa	HMS	25	12L12D		White			TOSHIBA FL20SD (20W)	Parafilm			YoungToOld	3	PPPP	recorded	yes	light_intensity: c.a. 23
Photoperod_reanalysis_intermediate_recorded	20180426	20180719	84	Hideki_Narukawa	HMS	25	12L12D		White			TOSHIBA FL20SD (20W)	Parafilm			YoungToOld	5	MHPP	recorded	yes	light_intensity: c.a. 23
Photoperod_reanalysis_intermediate_recorded	20180426	20180719	84	Hideki_Narukawa	HMS	25	12L12D		White			TOSHIBA FL20SD (20W)	Parafilm			YoungToOld	8	PPP	recorded	yes	light_intensity: c.a. 23
Photoperod_reanalysis_intermediate_recorded	20180426	20180719	84	Hideki_Narukawa	HMS	25	12L12D		White			TOSHIBA FL20SD (20W)	Parafilm			YoungToOld	5	MPPP	recorded	yes	light_intensity: c.a. 23
Photoperod_reanalysis_intermediate_recorded	20180426	20180719	84	Hideki_Narukawa	HMS	25	12L12D		White			TOSHIBA FL20SD (20W)	Parafilm			YoungToOld	6	PPPPP	recorded	yes	light_intensity: c.a. 23
Photoperod_reanalysis_intermediate_recorded	20180426	20180719	84	Hideki_Narukawa	HMS	25	12L12D		White			TOSHIBA FL20SD (20W)	Parafilm			YoungToOld	8	LPPP	recorded	yes	light_intensity: c.a. 23
Temp_12L12D_1st	20181016	20190108	84	Hideki_Narukawa	HMS	22.5	12L12D		White			TOSHIBA FL15D (15W)	Parafilm			YoungToOld	1	FFFFFF	recorded	yes	light_intensity: c.a. 25
Temp_12L12D_1st	20181016	20190108	84	Hideki_Narukawa	HMS	22.5	12L12D		White			TOSHIBA FL15D (15W)	Parafilm			YoungToOld	2	FFFFF	recorded	yes	light_intensity: c.a. 25
Temp_12L12D_1st	20181016	20190108	84	Hideki_Narukawa	HMS	22.5	12L12D		White			TOSHIBA FL15D (15W)	Parafilm			YoungToOld	3	FFFPFPFC	recorded	yes	light_intensity: c.a. 25
Temp_12L12D_1st	20181016	20190108	84	Hideki_Narukawa	HMS	22.5	12L12D		White			TOSHIBA FL15D (15W)	Parafilm			YoungToOld	4	FFFFF	recorded	yes	light_intensity: c.a. 25
Temp_12L12D_1st	20181016	20190108	84	Hideki_Narukawa	HMS	22.5	12L12D		White			TOSHIBA FL15D (15W)	Parafilm			YoungToOld	5	CCFPF	recorded	yes	light_intensity: c.a. 25
Temp_12L12D_1st	20181016	20190108	84	Hideki_Narukawa	HMS	22.5	12L12D		White			TOSHIBA FL15D (15W)	Parafilm			YoungToOld	6	FCPPP	recorded	yes	light_intensity: c.a. 25
Temp_12L12D_1st	20181016	20190108	84	Hideki_Narukawa	HMS	22.5	12L12D		White			TOSHIBA FL15D (15W)	Parafilm			YoungToOld	7	CFCPP	recorded	yes	light_intensity: c.a. 25
Temp_12L12D_1st	20181016	20190108	84	Hideki_Narukawa	HMS	22.5	12L12D		White			TOSHIBA FL15D (15W)	Parafilm			YoungToOld	8	CFFFPP	recorded	yes	light_intensity: c.a. 25
Temp_12L12D_1st	20181016	20190108	84	Hideki_Narukawa	HMS	22.5	12L12D		White			TOSHIBA FL15D (15W)	Parafilm			YoungToOld	9	FFFFPP	recorded	yes	light_intensity: c.a. 25
Temp_12L12D_1st	20181016	20190108	84	Hideki_Narukawa	HMS	22.5	12L12D		White			TOSHIBA FL15D (15W)	Parafilm			YoungToOld	1	FFFFFF	recorded	yes	light_intensity: c.a. 25
Temp_12L12D_1st	20181016	20190108	84	Hideki_Narukawa	HMS	22.5	12L12D		White			TOSHIBA FL15D (15W)	Parafilm			YoungToOld	2	FOFF	recorded	yes	light_intensity: c.a. 25
Temp_12L12D_1st	20181016	20190108	84	Hideki_Narukawa	HMS	22.5	12L12D		White			TOSHIBA FL15D (15W)	Parafilm			YoungToOld	3	FFFFF	recorded	yes	light_intensity: c.a. 25
Temp_12L12D_1st	20181016	20190108	84	Hideki_Narukawa	HMS	22.5	12L12D		White			TOSHIBA FL15D (15W)	Parafilm			YoungToOld	4	FCCP	recorded	yes	light_intensity: c.a. 25
Temp_12L12D_1st	20181016	20190108	84	Hideki_Narukawa	HMS	22.5	12L12D		White			TOSHIBA FL15D (15W)	Parafilm			YoungToOld	5	FCFP	recorded	yes	light_intensity: c.a. 25
Temp_12L12D_1st	20181016	20190108	84	Hideki_Narukawa	HMS	22.5	12L12D		White			TOSHIBA FL15D (15W)	Parafilm			YoungToOld	6	FFFFCCC	recorded	yes	light_intensity: c.a. 25
Temp_12L12D_1st	20181016	20190108	84	Hideki_Narukawa	HMS	22.5	12L12D		White			TOSHIBA FL15D (15W)	Parafilm			YoungToOld	7	FFFFFC	recorded	yes	light_intensity: c.a. 25
Temp_12L12D_1st	20181016	20190108	84	Hideki_Narukawa	HMS	22.5	12L12D		White			TOSHIBA FL15D (15W)	Parafilm			YoungToOld	8	FLPP	recorded	yes	light_intensity: c.a. 25
Temp_12L12D_1st	20181016	20190108	84	Hideki_Narukawa	HMS	22.5	12L12D		White			TOSHIBA FL15D (15W)	Parafilm			YoungToOld	9	FFCP	recorded	yes	light_intensity: c.a. 25
Temp_12L12D_1st	20181016	20190108	84	Hideki_Narukawa	HMS	22.5	12L12D		White			TOSHIBA FL15D (15W)	Parafilm			YoungToOld	1	FFFFFFP	recorded	yes	light_intensity: c.a. 25
Temp_12L12D_1st	20181016	20190108	84	Hideki_Narukawa	HMS	22.5	12L12D		White			TOSHIBA FL15D (15W)	Parafilm			YoungToOld	2	CCFCP	recorded	yes	light_intensity: c.a. 25
Temp_12L12D_1st	20181016	20190108	84	Hideki_Narukawa	HMS	22.5	12L12D		White			TOSHIBA FL15D (15W)	Parafilm			YoungToOld	3	FCCCPP	recorded	yes	light_intensity: c.a. 25
Temp_12L12D_1st	20181016	20190108	84	Hideki_Narukawa	HMS	22.5	12L12D		White			TOSHIBA FL15D (15W)	Parafilm			YoungToOld	4	FFFCFFP	recorded	yes	light_intensity: c.a. 25
Temp_12L12D_1st	20181016	20190108	84	Hideki_Narukawa	HMS	22.5	12L12D		White			TOSHIBA FL15D (15W)	Parafilm			YoungToOld	5	FFFFFP	recorded	yes	light_intensity: c.a. 25
Temp_12L12D_1st	20181016	20190108	84	Hideki_Narukawa	HMS	22.5	12L12D		White			TOSHIBA FL15D (15W)	Parafilm			YoungToOld	6	FFFFPP	recorded	yes	light_intensity: c.a. 25
Temp_12L12D_1st	20181016	20190108	84	Hideki_Narukawa	HMS	22.5	12L12D		White			TOSHIBA FL15D (15W)	Parafilm			YoungToOld	7	FFFFF	recorded	yes	light_intensity: c.a. 25
Temp_12L12D_1st	20181016	20190108	84	Hideki_Narukawa	HMS	22.5	12L12D		White			TOSHIBA FL15D (15W)	Parafilm			YoungToOld	8	FFPFF	recorded	yes	light_intensity: c.a. 25
Temp_12L12D_1st	20181016	20190108	84	Hideki_Narukawa	HMS	22.5	12L12D		White			TOSHIBA FL15D (15W)	Parafilm			YoungToOld	9	MCCCF	recorded	yes	light_intensity: c.a. 25
Temp_12L12D_1st	20181016	20190108	84	Hideki_Narukawa	HMS	22.5	12L12D		White			TOSHIBA FL15D (15W)	Parafilm			YoungToOld	1	FFFFFP	recorded	yes	light_intensity: c.a. 25
Temp_12L12D_1st	20181016	20190108	84	Hideki_Narukawa	HMS	22.5	12L12D		White			TOSHIBA FL15D (15W)	Parafilm			YoungToOld	2	FFFPP	recorded	yes	light_intensity: c.a. 25
Temp_12L12D_1st	20181016	20190108	84	Hideki_Narukawa	HMS	22.5	12L12D		White			TOSHIBA FL15D (15W)	Parafilm			YoungToOld	3	FFFFFPP	recorded	yes	light_intensity: c.a. 25
Temp_12L12D_1st	20181016	20190108	84	Hideki_Narukawa	HMS	22.5	12L12D		White			TOSHIBA FL15D (15W)	Parafilm			YoungToOld	4	FFFFFFFF	recorded	yes	light_intensity: c.a. 25
Temp_12L12D_1st	20181016	20190108	84	Hideki_Narukawa	HMS	22.5	12L12D		White			TOSHIBA FL15D (15W)	Parafilm			YoungToOld	5	FFFFPP	recorded	yes	light_intensity: c.a. 25
Temp_12L12D_1st	20181016	20190108	84	Hideki_Narukawa	HMS	22.5	12L12D		White			TOSHIBA FL15D (15W)	Parafilm			YoungToOld	6	FFFFF	recorded	yes	light_intensity: c.a. 25
Temp_12L12D_1st	20181016	20190108	84	Hideki_Narukawa	HMS	22.5	12L12D		White			TOSHIBA FL15D (15W)	Parafilm			YoungToOld	7	FFFFFF	recorded	yes	light_intensity: c.a. 25
Temp_12L12D_1st	20181016	20190108	84	Hideki_Narukawa	HMS	22.5	12L12D		White			TOSHIBA FL15D (15W)	Parafilm			YoungToOld	8	CFFFFF	recorded	yes	light_intensity: c.a. 25
Temp_12L12D_1st	20181016	20190108	84	Hideki_Narukawa	HMS	22.5	12L12D		White			TOSHIBA FL15D (15W)	Parafilm			YoungToOld	9	FFFFFFF	recorded	yes	light_intensity: c.a. 25
Temp_12L12D_1st	20181016	20190108	84	Hideki_Narukawa	HMS	22.5	12L12D		White			TOSHIBA FL15D (15W)	Parafilm			YoungToOld	1	PPPFFPP	recorded	yes	light_intensity: c.a. 25
Temp_12L12D_1st	20181016	20190108	84	Hideki_Narukawa	HMS	22.5	12L12D		White			TOSHIBA FL15D (15W)	Parafilm			YoungToOld	2	CFFFFC	recorded	yes	light_intensity: c.a. 25
Temp_12L12D_1st	20181016	20190108	84	Hideki_Narukawa	HMS	22.5	12L12D		White			TOSHIBA FL15D (15W)	Parafilm			YoungToOld	3	FFFFLPF	recorded	yes	light_intensity: c.a. 25
Temp_12L12D_1st	20181016	20190108	84	Hideki_Narukawa	HMS	22.5	12L12D		White			TOSHIBA FL15D (15W)	Parafilm			YoungToOld	4	FFFFP	recorded	yes	light_intensity: c.a. 25
Temp_12L12D_1st	20181016	20190108	84	Hideki_Narukawa	HMS	22.5	12L12D		White			TOSHIBA FL15D (15W)	Parafilm			YoungToOld	5	MMCFCPP	recorded	yes	light_intensity: c.a. 25
Temp_12L12D_1st	20181016	20190108	84	Hideki_Narukawa	HMS	22.5	12L12D		White			TOSHIBA FL15D (15W)	Parafilm			YoungToOld	6	FFPFCF	recorded	yes	light_intensity: c.a. 25
Temp_12L12D_1st	20181016	20190108	84	Hideki_Narukawa	HMS	22.5	12L12D		White			TOSHIBA FL15D (15W)	Parafilm			YoungToOld	7	MMCPP	recorded	yes	light_intensity: c.a. 25
Temp_12L12D_1st	20181016	20190108	84	Hideki_Narukawa	HMS	22.5	12L12D		White			TOSHIBA FL15D (15W)	Parafilm			YoungToOld	8	FCCCOO	recorded	yes	light_intensity: c.a. 25
Temp_12L12D_1st	20181016	20190108	84	Hideki_Narukawa	HMS	22.5	12L12D		White			TOSHIBA FL15D (15W)	Parafilm			YoungToOld	9	FFFFF	recorded	yes	light_intensity: c.a. 25
Temp_12L12D_1st	20181016	20190108	84	Hideki_Narukawa	HMS	20	12L12D		White			TOSHIBA FL20SD (20W)	Parafilm			YoungToOld	1	FFFFFFP	recorded	yes	light_intensity: c.a. 23
Temp_12L12D_1st	20181016	20190108	84	Hideki_Narukawa	HMS	20	12L12D		White			TOSHIBA FL20SD (20W)	Parafilm			YoungToOld	2	PFFFF	recorded	yes	light_intensity: c.a. 23
Temp_12L12D_1st	20181016	20190108	84	Hideki_Narukawa	HMS	20	12L12D		White			TOSHIBA FL20SD (20W)	Parafilm			YoungToOld	3	FFFFFFPP	recorded	yes	light_intensity: c.a. 23
Temp_12L12D_1st	20181016	20190108	84	Hideki_Narukawa	HMS	20	12L12D		White			TOSHIBA FL20SD (20W)	Parafilm			YoungToOld	4	FFFFFOPP	recorded	yes	light_intensity: c.a. 23
Temp_12L12D_1st	20181016	20190108	84	Hideki_Narukawa	HMS	20	12L12D		White			TOSHIBA FL20SD (20W)	Parafilm			YoungToOld	5	PPFFFPP	recorded	yes	light_intensity: c.a. 23
Temp_12L12D_1st	20181016	20190108	84	Hideki_Narukawa	HMS	20	12L12D		White			TOSHIBA FL20SD (20W)	Parafilm			YoungToOld	6	FFFFPPP	recorded	yes	light_intensity: c.a. 23
Temp_12L12D_1st	20181016	20190108	84	Hideki_Narukawa	HMS	20	12L12D		White			TOSHIBA FL20SD (20W)	Parafilm			YoungToOld	7	FFFFFF	recorded	yes	light_intensity: c.a. 23
Temp_12L12D_1st	20181016	20190108	84	Hideki_Narukawa	HMS	20	12L12D		White			TOSHIBA FL20SD (20W)	Parafilm			YoungToOld	8	FFFFFFP	recorded	yes	light_intensity: c.a. 23
Temp_12L12D_1st	20181016	20190108	84	Hideki_Narukawa	HMS	20	12L12D		White			TOSHIBA FL20SD (20W)	Parafilm			YoungToOld	9	FFFFFFF	recorded	yes	light_intensity: c.a. 23
Temp_12L12D_1st	20181016	20190108	84	Hideki_Narukawa	HMS	20	12L12D		White			TOSHIBA FL20SD (20W)	Parafilm			YoungToOld	1	FFFFLPP	recorded	yes	light_intensity: c.a. 23
Temp_12L12D_1st	20181016	20190108	84	Hideki_Narukawa	HMS	20	12L12D		White			TOSHIBA FL20SD (20W)	Parafilm			YoungToOld	2	PFFFPPPP	recorded	yes	light_intensity: c.a. 23
Temp_12L12D_1st	20181016	20190108	84	Hideki_Narukawa	HMS	20	12L12D		White			TOSHIBA FL20SD (20W)	Parafilm			YoungToOld	3	FFFFFF	recorded	yes	light_intensity: c.a. 23
Temp_12L12D_1st	20181016	20190108	84	Hideki_Narukawa	HMS	20	12L12D		White			TOSHIBA FL20SD (20W)	Parafilm			YoungToOld	4	FFFFFPP	recorded	yes	light_intensity: c.a. 23
Temp_12L12D_1st	20181016	20190108	84	Hideki_Narukawa	HMS	20	12L12D		White			TOSHIBA FL20SD (20W)	Parafilm			YoungToOld	5	PPFFFFMF	recorded	yes	light_intensity: c.a. 23
Temp_12L12D_1st	20181016	20190108	84	Hideki_Narukawa	HMS	20	12L12D		White			TOSHIBA FL20SD (20W)	Parafilm			YoungToOld	6	FFFPP	recorded	yes	light_intensity: c.a. 23
Temp_12L12D_1st	20181016	20190108	84	Hideki_Narukawa	HMS	20	12L12D		White			TOSHIBA FL20SD (20W)	Parafilm			YoungToOld	7	PFFFPPPP	recorded	yes	light_intensity: c.a. 23
Temp_12L12D_1st	20181016	20190108	84	Hideki_Narukawa	HMS	20	12L12D		White			TOSHIBA FL20SD (20W)	Parafilm			YoungToOld	8	FFFLPF	recorded	yes	light_intensity: c.a. 23
Temp_12L12D_1st	20181016	20190108	84	Hideki_Narukawa	HMS	20	12L12D		White			TOSHIBA FL20SD (20W)	Parafilm			YoungToOld	9	FFFP	recorded	yes	light_intensity: c.a. 23
Temp_12L12D_1st	20181016	20190108	84	Hideki_Narukawa	HMS	20	12L12D		White			TOSHIBA FL20SD (20W)	Parafilm			YoungToOld	1	FPFFFLPP	recorded	yes	light_intensity: c.a. 23
Temp_12L12D_1st	20181016	20190108	84	Hideki_Narukawa	HMS	20	12L12D		White			TOSHIBA FL20SD (20W)	Parafilm			YoungToOld	2	PPFFFPPP	recorded	yes	light_intensity: c.a. 23
Temp_12L12D_1st	20181016	20190108	84	Hideki_Narukawa	HMS	20	12L12D		White			TOSHIBA FL20SD (20W)	Parafilm			YoungToOld	3	PFFFFDP	recorded	yes	light_intensity: c.a. 23
Temp_12L12D_1st	20181016	20190108	84	Hideki_Narukawa	HMS	20	12L12D		White			TOSHIBA FL20SD (20W)	Parafilm			YoungToOld	4	PFFFF	recorded	yes	light_intensity: c.a. 23
Temp_12L12D_1st	20181016	20190108	84	Hideki_Narukawa	HMS	20	12L12D		White			TOSHIBA FL20SD (20W)	Parafilm			YoungToOld	5	PFFPD	recorded	yes	light_intensity: c.a. 23
Temp_12L12D_1st	20181016	20190108	84	Hideki_Narukawa	HMS	20	12L12D		White			TOSHIBA FL20SD (20W)	Parafilm			YoungToOld	6	FFFPP	recorded	yes	light_intensity: c.a. 23
Temp_12L12D_1st	20181016	20190108	84	Hideki_Narukawa	HMS	20	12L12D		White			TOSHIBA FL20SD (20W)	Parafilm			YoungToOld	7	PFFFPFF	recorded	yes	light_intensity: c.a. 23
Temp_12L12D_1st	20181016	20190108	84	Hideki_Narukawa	HMS	20	12L12D		White			TOSHIBA FL20SD (20W)	Parafilm			YoungToOld	8	FFFFF	recorded	yes	light_intensity: c.a. 23
Temp_12L12D_1st	20181016	20190108	84	Hideki_Narukawa	HMS	20	12L12D		White			TOSHIBA FL20SD (20W)	Parafilm			YoungToOld	9	FFFFPPP	recorded	yes	light_intensity: c.a. 23
Temp_12L12D_1st	20181016	20190108	84	Hideki_Narukawa	HMS	20	12L12D		White			TOSHIBA FL20SD (20W)	Parafilm			YoungToOld	1	FFFFFFF	recorded	yes	light_intensity: c.a. 23
Temp_12L12D_1st	20181016	20190108	84	Hideki_Narukawa	HMS	20	12L12D		White			TOSHIBA FL20SD (20W)	Parafilm			YoungToOld	2	FFFFCPP	recorded	yes	light_intensity: c.a. 23
Temp_12L12D_1st	20181016	20190108	84	Hideki_Narukawa	HMS	20	12L12D		White			TOSHIBA FL20SD (20W)	Parafilm			YoungToOld	3	FFFPPP	recorded	yes	light_intensity: c.a. 23
Temp_12L12D_1st	20181016	20190108	84	Hideki_Narukawa	HMS	20	12L12D		White			TOSHIBA FL20SD (20W)	Parafilm			YoungToOld	4	FFFCCDD	recorded	yes	light_intensity: c.a. 23
Temp_12L12D_1st	20181016	20190108	84	Hideki_Narukawa	HMS	20	12L12D		White			TOSHIBA FL20SD (20W)	Parafilm			YoungToOld	5	FFFPP	recorded	yes	light_intensity: c.a. 23
Temp_12L12D_1st	20181016	20190108	84	Hideki_Narukawa	HMS	20	12L12D		White			TOSHIBA FL20SD (20W)	Parafilm			YoungToOld	6	FFFFPPP	recorded	yes	light_intensity: c.a. 23
Temp_12L12D_1st	20181016	20190108	84	Hideki_Narukawa	HMS	20	12L12D		White			TOSHIBA FL20SD (20W)	Parafilm			YoungToOld	7	CFFFPPP	recorded	yes	light_intensity: c.a. 23
Temp_12L12D_1st	20181016	20190108	84	Hideki_Narukawa	HMS	20	12L12D		White			TOSHIBA FL20SD (20W)	Parafilm			YoungToOld	8	FFFFFPP	recorded	yes	light_intensity: c.a. 23
Temp_12L12D_1st	20181016	20190108	84	Hideki_Narukawa	HMS	20	12L12D		White			TOSHIBA FL20SD (20W)	Parafilm			YoungToOld	9	FFFFFFPP	recorded	yes	light_intensity: c.a. 23
Temp_12L12D_1st	20181016	20190108	84	Hideki_Narukawa	HMS	20	12L12D		White			TOSHIBA FL20SD (20W)	Parafilm			YoungToOld	1	FFFFCCDP	recorded	yes	light_intensity: c.a. 23
Temp_12L12D_1st	20181016	20190108	84	Hideki_Narukawa	HMS	20	12L12D		White			TOSHIBA FL20SD (20W)	Parafilm			YoungToOld	2	FFFFPPP	recorded	yes	light_intensity: c.a. 23
Temp_12L12D_1st	20181016	20190108	84	Hideki_Narukawa	HMS	20	12L12D		White			TOSHIBA FL20SD (20W)	Parafilm			YoungToOld	3	FFFPFFP	recorded	yes	light_intensity: c.a. 23
Temp_12L12D_1st	20181016	20190108	84	Hideki_Narukawa	HMS	20	12L12D		White			TOSHIBA FL20SD (20W)	Parafilm			YoungToOld	4	FFFPP	recorded	yes	light_intensity: c.a. 23
Temp_12L12D_1st	20181016	20190108	84	Hideki_Narukawa	HMS	20	12L12D		White			TOSHIBA FL20SD (20W)	Parafilm			YoungToOld	5	FFFFP	recorded	yes	light_intensity: c.a. 23
Temp_12L12D_1st	20181016	20190108	84	Hideki_Narukawa	HMS	20	12L12D		White			TOSHIBA FL20SD (20W)	Parafilm			YoungToOld	6	FFFPP	recorded	yes	light_intensity: c.a. 23
Temp_12L12D_1st	20181016	20190108	84	Hideki_Narukawa	HMS	20	12L12D		White			TOSHIBA FL20SD (20W)	Parafilm			YoungToOld	7	FPFFFFPH	recorded	yes	light_intensity: c.a. 23
Temp_12L12D_1st	20181016	20190108	84	Hideki_Narukawa	HMS	20	12L12D		White			TOSHIBA FL20SD (20W)	Parafilm			YoungToOld	8	FFFFFP	recorded	yes	light_intensity: c.a. 23
Temp_12L12D_1st	20181016	20190108	84	Hideki_Narukawa	HMS	20	12L12D		White			TOSHIBA FL20SD (20W)	Parafilm			YoungToOld	9	FFFPP	recorded	yes	light_intensity: c.a. 23
Photoperiod_at25degC_1st	20190108	20190402	84	Hideki_Narukawa	HMS	25	10L14D		White			TOSHIBA FL15D (15W)	Parafilm			YoungToOld	1	CCCFFPP	recorded	yes	light_intensity: c.a. 23
Photoperiod_at25degC_1st	20190108	20190402	84	Hideki_Narukawa	HMS	25	10L14D		White			TOSHIBA FL15D (15W)	Parafilm			YoungToOld	2	CCFPF	recorded	yes	light_intensity: c.a. 23
Photoperiod_at25degC_1st	20190108	20190402	84	Hideki_Narukawa	HMS	25	10L14D		White			TOSHIBA FL15D (15W)	Parafilm			YoungToOld	3	MFFFFCP	recorded	yes	light_intensity: c.a. 23
Photoperiod_at25degC_1st	20190108	20190402	84	Hideki_Narukawa	HMS	25	10L14D		White			TOSHIBA FL15D (15W)	Parafilm			YoungToOld	4	MPFFFPPP	recorded	yes	light_intensity: c.a. 23
Photoperiod_at25degC_1st	20190108	20190402	84	Hideki_Narukawa	HMS	25	10L14D		White			TOSHIBA FL15D (15W)	Parafilm			YoungToOld	5	CFFPP	recorded	yes	light_intensity: c.a. 23
Photoperiod_at25degC_1st	20190108	20190402	84	Hideki_Narukawa	HMS	25	10L14D		White			TOSHIBA FL15D (15W)	Parafilm			YoungToOld	6	PFFFFFP	recorded	yes	light_intensity: c.a. 23
Photoperiod_at25degC_1st	20190108	20190402	84	Hideki_Narukawa	HMS	25	10L14D		White			TOSHIBA FL15D (15W)	Parafilm			YoungToOld	7	MPPFPPP	recorded	yes	light_intensity: c.a. 23
Photoperiod_at25degC_1st	20190108	20190402	84	Hideki_Narukawa	HMS	25	10L14D		White			TOSHIBA FL15D (15W)	Parafilm			YoungToOld	8	PFFFFFFFPF	recorded	yes	light_intensity: c.a. 23
Photoperiod_at25degC_1st	20190108	20190402	84	Hideki_Narukawa	HMS	25	10L14D		White			TOSHIBA FL15D (15W)	Parafilm			YoungToOld	9	FFFFFC	recorded	yes	light_intensity: c.a. 23
Photoperiod_at25degC_1st	20190108	20190402	84	Hideki_Narukawa	HMS	25	10L14D		White			TOSHIBA FL15D (15W)	Parafilm			YoungToOld	1	MMCPP	recorded	yes	light_intensity: c.a. 23
Photoperiod_at25degC_1st	20190108	20190402	84	Hideki_Narukawa	HMS	25	10L14D		White			TOSHIBA FL15D (15W)	Parafilm			YoungToOld	2	CFCFPPPP	recorded	yes	light_intensity: c.a. 23
Photoperiod_at25degC_1st	20190108	20190402	84	Hideki_Narukawa	HMS	25	10L14D		White			TOSHIBA FL15D (15W)	Parafilm			YoungToOld	3	MMCPP	recorded	yes	light_intensity: c.a. 23
Photoperiod_at25degC_1st	20190108	20190402	84	Hideki_Narukawa	HMS	25	10L14D		White			TOSHIBA FL15D (15W)	Parafilm			YoungToOld	4	PFFFFFP	recorded	yes	light_intensity: c.a. 23
Photoperiod_at25degC_1st	20190108	20190402	84	Hideki_Narukawa	HMS	25	10L14D		White			TOSHIBA FL15D (15W)	Parafilm			YoungToOld	5	FCFMFFPP	recorded	yes	light_intensity: c.a. 23
Photoperiod_at25degC_1st	20190108	20190402	84	Hideki_Narukawa	HMS	25	10L14D		White			TOSHIBA FL15D (15W)	Parafilm			YoungToOld	6	FFFFC	recorded	yes	light_intensity: c.a. 23
Photoperiod_at25degC_1st	20190108	20190402	84	Hideki_Narukawa	HMS	25	10L14D		White			TOSHIBA FL15D (15W)	Parafilm			YoungToOld	7	MMCPPPP	recorded	yes	light_intensity: c.a. 23
Photoperiod_at25degC_1st	20190108	20190402	84	Hideki_Narukawa	HMS	25	10L14D		White			TOSHIBA FL15D (15W)	Parafilm			YoungToOld	8	MMMMPFPP	recorded	yes	light_intensity: c.a. 23
Photoperiod_at25degC_1st	20190108	20190402	84	Hideki_Narukawa	HMS	25	10L14D		White			TOSHIBA FL15D (15W)	Parafilm			YoungToOld	9	CCFFFFCC	recorded	yes	light_intensity: c.a. 23
Photoperiod_at25degC_1st	20190108	20190402	84	Hideki_Narukawa	HMS	25	10L14D		White			TOSHIBA FL15D (15W)	Parafilm			YoungToOld	1	CPFPP	recorded	yes	light_intensity: c.a. 23
Photoperiod_at25degC_1st	20190108	20190402	84	Hideki_Narukawa	HMS	25	10L14D		White			TOSHIBA FL15D (15W)	Parafilm			YoungToOld	2	PPPFFFFPP	recorded	yes	light_intensity: c.a. 23
Photoperiod_at25degC_1st	20190108	20190402	84	Hideki_Narukawa	HMS	25	10L14D		White			TOSHIBA FL15D (15W)	Parafilm			YoungToOld	3	PPPFFFFPP	recorded	yes	light_intensity: c.a. 23
Photoperiod_at25degC_1st	20190108	20190402	84	Hideki_Narukawa	HMS	25	10L14D		White			TOSHIBA FL15D (15W)	Parafilm			YoungToOld	4	PPPFFPPPP	recorded	yes	light_intensity: c.a. 23
Photoperiod_at25degC_1st	20190108	20190402	84	Hideki_Narukawa	HMS	25	10L14D		White			TOSHIBA FL15D (15W)	Parafilm			YoungToOld	5	PCCFPPFP	recorded	yes	light_intensity: c.a. 23
Photoperiod_at25degC_1st	20190108	20190402	84	Hideki_Narukawa	HMS	25	10L14D		White			TOSHIBA FL15D (15W)	Parafilm			YoungToOld	6	CFPP	recorded	yes	light_intensity: c.a. 23
Photoperiod_at25degC_1st	20190108	20190402	84	Hideki_Narukawa	HMS	25	10L14D		White			TOSHIBA FL15D (15W)	Parafilm			YoungToOld	7	MFFFPP	recorded	yes	light_intensity: c.a. 23
Photoperiod_at25degC_1st	20190108	20190402	84	Hideki_Narukawa	HMS	25	10L14D		White			TOSHIBA FL15D (15W)	Parafilm			YoungToOld	8	MCCFFPPP	recorded	yes	light_intensity: c.a. 23
Photoperiod_at25degC_1st	20190108	20190402	84	Hideki_Narukawa	HMS	25	10L14D		White			TOSHIBA FL15D (15W)	Parafilm			YoungToOld	9	PP	recorded	yes	light_intensity: c.a. 23
Photoperiod_at25degC_1st	20190108	20190402	84	Hideki_Narukawa	HMS	25	10L14D		White			TOSHIBA FL15D (15W)	Parafilm			YoungToOld	1	MMFPFP	recorded	yes	light_intensity: c.a. 23
Photoperiod_at25degC_1st	20190108	20190402	84	Hideki_Narukawa	HMS	25	10L14D		White			TOSHIBA FL15D (15W)	Parafilm			YoungToOld	2	MPPP	recorded	yes	light_intensity: c.a. 23
Photoperiod_at25degC_1st	20190108	20190402	84	Hideki_Narukawa	HMS	25	10L14D		White			TOSHIBA FL15D (15W)	Parafilm			YoungToOld	3	CMFPFPP	recorded	yes	light_intensity: c.a. 23
Photoperiod_at25degC_1st	20190108	20190402	84	Hideki_Narukawa	HMS	25	10L14D		White			TOSHIBA FL15D (15W)	Parafilm			YoungToOld	4	CCFPP	recorded	yes	light_intensity: c.a. 23
Photoperiod_at25degC_1st	20190108	20190402	84	Hideki_Narukawa	HMS	25	10L14D		White			TOSHIBA FL15D (15W)	Parafilm			YoungToOld	5	CFFFPP	recorded	yes	light_intensity: c.a. 23
Photoperiod_at25degC_1st	20190108	20190402	84	Hideki_Narukawa	HMS	25	10L14D		White			TOSHIBA FL15D (15W)	Parafilm			YoungToOld	6	PMFFPP	recorded	yes	light_intensity: c.a. 23
Photoperiod_at25degC_1st	20190108	20190402	84	Hideki_Narukawa	HMS	25	10L14D		White			TOSHIBA FL15D (15W)	Parafilm			YoungToOld	7	CMFFFFPP	recorded	yes	light_intensity: c.a. 23
Photoperiod_at25degC_1st	20190108	20190402	84	Hideki_Narukawa	HMS	25	10L14D		White			TOSHIBA FL15D (15W)	Parafilm			YoungToOld	8	CPPF	recorded	yes	light_intensity: c.a. 23
Photoperiod_at25degC_1st	20190108	20190402	84	Hideki_Narukawa	HMS	25	10L14D		White			TOSHIBA FL15D (15W)	Parafilm			YoungToOld	9	CCFCPP	recorded	yes	light_intensity: c.a. 23
Photoperiod_at25degC_1st	20190111	20190405	84	Hideki_Narukawa	HMS	25	10L14D		White			TOSHIBA FL15D (15W)	Parafilm			YoungToOld	1	FCCP	recorded	yes	light_intensity: c.a. 23
Photoperiod_at25degC_1st	20190111	20190405	84	Hideki_Narukawa	HMS	25	10L14D		White			TOSHIBA FL15D (15W)	Parafilm			YoungToOld	2	CFCPC	recorded	yes	light_intensity: c.a. 23
Photoperiod_at25degC_1st	20190111	20190405	84	Hideki_Narukawa	HMS	25	10L14D		White			TOSHIBA FL15D (15W)	Parafilm			YoungToOld	3	CCP	recorded	yes	light_intensity: c.a. 23
Photoperiod_at25degC_1st	20190111	20190405	84	Hideki_Narukawa	HMS	25	10L14D		White			TOSHIBA FL15D (15W)	Parafilm			YoungToOld	4	PPFFFFFPPC	recorded	yes	light_intensity: c.a. 23
Photoperiod_at25degC_1st	20190111	20190405	84	Hideki_Narukawa	HMS	25	10L14D		White			TOSHIBA FL15D (15W)	Parafilm			YoungToOld	5	FPPP	recorded	yes	light_intensity: c.a. 23
Photoperiod_at25degC_1st	20190111	20190405	84	Hideki_Narukawa	HMS	25	10L14D		White			TOSHIBA FL15D (15W)	Parafilm			YoungToOld	6	MFFFFP	recorded	yes	light_intensity: c.a. 23
Photoperiod_at25degC_1st	20190111	20190405	84	Hideki_Narukawa	HMS	25	10L14D		White			TOSHIBA FL15D (15W)	Parafilm			YoungToOld	7	MFCCLP	recorded	yes	light_intensity: c.a. 23
Photoperiod_at25degC_1st	20190111	20190405	84	Hideki_Narukawa	HMS	25	10L14D		White			TOSHIBA FL15D (15W)	Parafilm			YoungToOld	8	FFPPPP	recorded	yes	light_intensity: c.a. 23
Photoperiod_at25degC_1st	20190111	20190405	84	Hideki_Narukawa	HMS	25	10L14D		White			TOSHIBA FL15D (15W)	Parafilm			YoungToOld	9	CFFFFPP	recorded	yes	light_intensity: c.a. 23
Photoperiod_at25degC_1st	20190108	20190402	84	Hideki_Narukawa	HMS	25	14L10D		White			TOSHIBA FL20SD (20W)	Parafilm			YoungToOld	1	PPFFPPPPP	recorded	yes	light_intensity: c.a. 23
Photoperiod_at25degC_1st	20190108	20190402	84	Hideki_Narukawa	HMS	25	14L10D		White			TOSHIBA FL20SD (20W)	Parafilm			YoungToOld	2	FCFPPP	recorded	yes	light_intensity: c.a. 23
Photoperiod_at25degC_1st	20190108	20190402	84	Hideki_Narukawa	HMS	25	14L10D		White			TOSHIBA FL20SD (20W)	Parafilm			YoungToOld	3	PPPPPPFFPPP	recorded	yes	light_intensity: c.a. 23
Photoperiod_at25degC_1st	20190108	20190402	84	Hideki_Narukawa	HMS	25	14L10D		White			TOSHIBA FL20SD (20W)	Parafilm			YoungToOld	4	PPCFCPPP	recorded	yes	light_intensity: c.a. 23
Photoperiod_at25degC_1st	20190108	20190402	84	Hideki_Narukawa	HMS	25	14L10D		White			TOSHIBA FL20SD (20W)	Parafilm			YoungToOld	5	PMFPPP	recorded	yes	light_intensity: c.a. 23
Photoperiod_at25degC_1st	20190108	20190402	84	Hideki_Narukawa	HMS	25	14L10D		White			TOSHIBA FL20SD (20W)	Parafilm			YoungToOld	6	PPPPFFFPPP	recorded	yes	light_intensity: c.a. 23
Photoperiod_at25degC_1st	20190108	20190402	84	Hideki_Narukawa	HMS	25	14L10D		White			TOSHIBA FL20SD (20W)	Parafilm			YoungToOld	7	PCFCFPP	recorded	yes	light_intensity: c.a. 23
Photoperiod_at25degC_1st	20190108	20190402	84	Hideki_Narukawa	HMS	25	14L10D		White			TOSHIBA FL20SD (20W)	Parafilm			YoungToOld	8	PCFFPPP	recorded	yes	light_intensity: c.a. 23
Photoperiod_at25degC_1st	20190108	20190402	84	Hideki_Narukawa	HMS	25	14L10D		White			TOSHIBA FL20SD (20W)	Parafilm			YoungToOld	9	PPFPP	recorded	yes	light_intensity: c.a. 23
Photoperiod_at25degC_1st	20190108	20190402	84	Hideki_Narukawa	HMS	25	14L10D		White			TOSHIBA FL20SD (20W)	Parafilm			YoungToOld	1	PPPPPFP	recorded	yes	light_intensity: c.a. 23
Photoperiod_at25degC_1st	20190108	20190402	84	Hideki_Narukawa	HMS	25	14L10D		White			TOSHIBA FL20SD (20W)	Parafilm			YoungToOld	2	PPPPPPPP	recorded	yes	light_intensity: c.a. 23
Photoperiod_at25degC_1st	20190108	20190402	84	Hideki_Narukawa	HMS	25	14L10D		White			TOSHIBA FL20SD (20W)	Parafilm			YoungToOld	3	PPPPPPPPPFP	recorded	yes	light_intensity: c.a. 23
Photoperiod_at25degC_1st	20190108	20190402	84	Hideki_Narukawa	HMS	25	14L10D		White			TOSHIBA FL20SD (20W)	Parafilm			YoungToOld	4	PPPFFFP	recorded	yes	light_intensity: c.a. 23
Photoperiod_at25degC_1st	20190108	20190402	84	Hideki_Narukawa	HMS	25	14L10D		White			TOSHIBA FL20SD (20W)	Parafilm			YoungToOld	5	PPPPPFFP	recorded	yes	light_intensity: c.a. 23
Photoperiod_at25degC_1st	20190108	20190402	84	Hideki_Narukawa	HMS	25	14L10D		White			TOSHIBA FL20SD (20W)	Parafilm			YoungToOld	6	PPPFFFPP	recorded	yes	light_intensity: c.a. 23
Photoperiod_at25degC_1st	20190108	20190402	84	Hideki_Narukawa	HMS	25	14L10D		White			TOSHIBA FL20SD (20W)	Parafilm			YoungToOld	7	PPPPFFPF	recorded	yes	light_intensity: c.a. 23
Photoperiod_at25degC_1st	20190108	20190402	84	Hideki_Narukawa	HMS	25	14L10D		White			TOSHIBA FL20SD (20W)	Parafilm			YoungToOld	8	PFFPP	recorded	yes	light_intensity: c.a. 23
Photoperiod_at25degC_1st	20190108	20190402	84	Hideki_Narukawa	HMS	25	14L10D		White			TOSHIBA FL20SD (20W)	Parafilm			YoungToOld	9	PPFPP	recorded	yes	light_intensity: c.a. 23
Photoperiod_at25degC_1st	20190108	20190402	84	Hideki_Narukawa	HMS	25	14L10D		White			TOSHIBA FL20SD (20W)	Parafilm			YoungToOld	1	PPPPPPF	recorded	yes	light_intensity: c.a. 23
Photoperiod_at25degC_1st	20190108	20190402	84	Hideki_Narukawa	HMS	25	14L10D		White			TOSHIBA FL20SD (20W)	Parafilm			YoungToOld	2	PPFFLPF	recorded	yes	light_intensity: c.a. 23
Photoperiod_at25degC_1st	20190108	20190402	84	Hideki_Narukawa	HMS	25	14L10D		White			TOSHIBA FL20SD (20W)	Parafilm			YoungToOld	3	PPPPPPP	recorded	yes	light_intensity: c.a. 23
Photoperiod_at25degC_1st	20190108	20190402	84	Hideki_Narukawa	HMS	25	14L10D		White			TOSHIBA FL20SD (20W)	Parafilm			YoungToOld	4	PPPFFF	recorded	yes	light_intensity: c.a. 23
Photoperiod_at25degC_1st	20190108	20190402	84	Hideki_Narukawa	HMS	25	14L10D		White			TOSHIBA FL20SD (20W)	Parafilm			YoungToOld	5	FPPPPP	recorded	yes	light_intensity: c.a. 23
Photoperiod_at25degC_1st	20190108	20190402	84	Hideki_Narukawa	HMS	25	14L10D		White			TOSHIBA FL20SD (20W)	Parafilm			YoungToOld	6	PPPFFP	recorded	yes	light_intensity: c.a. 23
Photoperiod_at25degC_1st	20190108	20190402	84	Hideki_Narukawa	HMS	25	14L10D		White			TOSHIBA FL20SD (20W)	Parafilm			YoungToOld	7	PPPFPP	recorded	yes	light_intensity: c.a. 23
Photoperiod_at25degC_1st	20190108	20190402	84	Hideki_Narukawa	HMS	25	14L10D		White			TOSHIBA FL20SD (20W)	Parafilm			YoungToOld	8	PPPFFPPP	recorded	yes	light_intensity: c.a. 23
Photoperiod_at25degC_1st	20190108	20190402	84	Hideki_Narukawa	HMS	25	14L10D		White			TOSHIBA FL20SD (20W)	Parafilm			YoungToOld	9	PPPPFFP	recorded	yes	light_intensity: c.a. 23
Photoperiod_at25degC_1st	20190108	20190402	84	Hideki_Narukawa	HMS	25	14L10D		White			TOSHIBA FL20SD (20W)	Parafilm			YoungToOld	1	PPPPFFFP	recorded	yes	light_intensity: c.a. 23
Photoperiod_at25degC_1st	20190108	20190402	84	Hideki_Narukawa	HMS	25	14L10D		White			TOSHIBA FL20SD (20W)	Parafilm			YoungToOld	2	PFPFPFFP	recorded	yes	light_intensity: c.a. 23
Photoperiod_at25degC_1st	20190108	20190402	84	Hideki_Narukawa	HMS	25	14L10D		White			TOSHIBA FL20SD (20W)	Parafilm			YoungToOld	3	PPPPPFF	recorded	yes	light_intensity: c.a. 23
Photoperiod_at25degC_1st	20190108	20190402	84	Hideki_Narukawa	HMS	25	14L10D		White			TOSHIBA FL20SD (20W)	Parafilm			YoungToOld	4	CPCFPP	recorded	yes	light_intensity: c.a. 23
Photoperiod_at25degC_1st	20190108	20190402	84	Hideki_Narukawa	HMS	25	14L10D		White			TOSHIBA FL20SD (20W)	Parafilm			YoungToOld	5	PPPFPFPPP	recorded	yes	light_intensity: c.a. 23
Photoperiod_at25degC_1st	20190108	20190402	84	Hideki_Narukawa	HMS	25	14L10D		White			TOSHIBA FL20SD (20W)	Parafilm			YoungToOld	6	PMPPFFPPC	recorded	yes	light_intensity: c.a. 23
Photoperiod_at25degC_1st	20190108	20190402	84	Hideki_Narukawa	HMS	25	14L10D		White			TOSHIBA FL20SD (20W)	Parafilm			YoungToOld	7	CFPPP	recorded	yes	light_intensity: c.a. 23
Photoperiod_at25degC_1st	20190108	20190402	84	Hideki_Narukawa	HMS	25	14L10D		White			TOSHIBA FL20SD (20W)	Parafilm			YoungToOld	8	PPPFPFFFP	recorded	yes	light_intensity: c.a. 23
Photoperiod_at25degC_1st	20190108	20190402	84	Hideki_Narukawa	HMS	25	14L10D		White			TOSHIBA FL20SD (20W)	Parafilm			YoungToOld	9	PPPPFPFPPP	recorded	yes	light_intensity: c.a. 23
Photoperiod_at25degC_1st	20190111	20190405	84	Hideki_Narukawa	HMS	25	14L10D		White			TOSHIBA FL20SD (20W)	Parafilm			YoungToOld	1	PPPFFPPPF	recorded	yes	light_intensity: c.a. 23
Photoperiod_at25degC_1st	20190111	20190405	84	Hideki_Narukawa	HMS	25	14L10D		White			TOSHIBA FL20SD (20W)	Parafilm			YoungToOld	2	PPFCC	recorded	yes	light_intensity: c.a. 23
Photoperiod_at25degC_1st	20190111	20190405	84	Hideki_Narukawa	HMS	25	14L10D		White			TOSHIBA FL20SD (20W)	Parafilm			YoungToOld	3	PPPMFFPP	recorded	yes	light_intensity: c.a. 23
Photoperiod_at25degC_1st	20190111	20190405	84	Hideki_Narukawa	HMS	25	14L10D		White			TOSHIBA FL20SD (20W)	Parafilm			YoungToOld	4	MPPFFPP	recorded	yes	light_intensity: c.a. 23
Photoperiod_at25degC_1st	20190111	20190405	84	Hideki_Narukawa	HMS	25	14L10D		White			TOSHIBA FL20SD (20W)	Parafilm			YoungToOld	5	PPPFPPP	recorded	yes	light_intensity: c.a. 23
Photoperiod_at25degC_1st	20190111	20190405	84	Hideki_Narukawa	HMS	25	14L10D		White			TOSHIBA FL20SD (20W)	Parafilm			YoungToOld	6	MCFPCC	recorded	yes	light_intensity: c.a. 23
Photoperiod_at25degC_1st	20190111	20190405	84	Hideki_Narukawa	HMS	25	14L10D		White			TOSHIBA FL20SD (20W)	Parafilm			YoungToOld	7	FFFL	recorded	yes	light_intensity: c.a. 23
Photoperiod_at25degC_1st	20190111	20190405	84	Hideki_Narukawa	HMS	25	14L10D		White			TOSHIBA FL20SD (20W)	Parafilm			YoungToOld	8	PPPFFPPP	recorded	yes	light_intensity: c.a. 23
Photoperiod_at25degC_1st	20190111	20190405	84	Hideki_Narukawa	HMS	25	14L10D		White			TOSHIBA FL20SD (20W)	Parafilm			YoungToOld	9	PPCFFPPPP	recorded	yes	light_intensity: c.a. 23
Reproduce_15LD	20190221	20190516	84	Gergo_Palfalvi	HMS	15	16L8D		White				Parafilm			YoungToOld	1	FFFFF	recorded	yes
Reproduce_15LD	20190221	20190516	84	Gergo_Palfalvi	HMS	15	16L8D		White				Parafilm			YoungToOld	2	FFFFF	recorded	yes
Reproduce_15LD	20190221	20190516	84	Gergo_Palfalvi	HMS	15	16L8D		White				Parafilm			YoungToOld	3	FFFFFF	recorded	yes
Reproduce_15LD	20190221	20190516	84	Gergo_Palfalvi	HMS	15	16L8D		White				Parafilm			YoungToOld	4	PFFFF	recorded	yes
Reproduce_15LD	20190221	20190516	84	Gergo_Palfalvi	HMS	15	16L8D		White				Parafilm			YoungToOld	5	FFFFF	recorded	yes
Reproduce_15LD	20190221	20190516	84	Gergo_Palfalvi	HMS	15	16L8D		White				Parafilm			YoungToOld	6	FFFFF	recorded	yes
Reproduce_15LD	20190221	20190516	84	Gergo_Palfalvi	HMS	15	16L8D		White				Parafilm			YoungToOld	1	FFFFFF	recorded	yes
Reproduce_15LD	20190221	20190516	84	Gergo_Palfalvi	HMS	15	16L8D		White				Parafilm			YoungToOld	2	FCFF	recorded	yes
Reproduce_15LD	20190221	20190516	84	Gergo_Palfalvi	HMS	15	16L8D		White				Parafilm			YoungToOld	3	FFFFFF	recorded	yes
Reproduce_15LD	20190221	20190516	84	Gergo_Palfalvi	HMS	15	16L8D		White				Parafilm			YoungToOld	4	CCFF	recorded	yes
Reproduce_15LD	20190221	20190516	84	Gergo_Palfalvi	HMS	15	16L8D		White				Parafilm			YoungToOld	5	FLFF	recorded	yes
Reproduce_15LD	20190221	20190516	84	Gergo_Palfalvi	HMS	15	16L8D		White				Parafilm			YoungToOld	6	FFFFFF	recorded	yes
Reproduce_15LD	20190221	20190516	84	Gergo_Palfalvi	HMS	15	16L8D		White				Parafilm			YoungToOld	7	FFFFF	recorded	yes
Reproduce_15LD	20190221	20190516	84	Gergo_Palfalvi	HMS	15	16L8D		White				Parafilm			YoungToOld	8	FFF	recorded	yes
Reproduce_15LD	20190221	20190516	84	Gergo_Palfalvi	HMS	15	16L8D		White				Parafilm			YoungToOld	1	FFFFF	recorded	yes
Reproduce_15LD	20190221	20190516	84	Gergo_Palfalvi	HMS	15	16L8D		White				Parafilm			YoungToOld	2	FFFF	recorded	yes
Reproduce_15LD	20190221	20190516	84	Gergo_Palfalvi	HMS	15	16L8D		White				Parafilm			YoungToOld	3	FFFF	recorded	yes
Reproduce_15LD	20190221	20190516	84	Gergo_Palfalvi	HMS	15	16L8D		White				Parafilm			YoungToOld	4	FFFF	recorded	yes
Reproduce_15LD	20190221	20190516	84	Gergo_Palfalvi	HMS	15	16L8D		White				Parafilm			YoungToOld	5	FFFFFFF	recorded	yes
Reproduce_15LD	20190221	20190516	84	Gergo_Palfalvi	HMS	15	16L8D		White				Parafilm			YoungToOld	6	PFFFF	recorded	yes
Reproduce_15LD	20190221	20190516	84	Gergo_Palfalvi	HMS	15	16L8D		White				Parafilm			YoungToOld	7	FFFF	recorded	yes
Reproduce_15LD	20190221	20190516	84	Gergo_Palfalvi	HMS	15	16L8D		White				Parafilm			YoungToOld	8	FFFF	recorded	yes
Reproduce_15LD	20190221	20190516	84	Gergo_Palfalvi	HMS	15	16L8D		White				Parafilm			YoungToOld	9	FFFF	recorded	yes
Reproduce_15LD	20190221	20190516	84	Gergo_Palfalvi	HMS	15	16L8D		White				Parafilm			YoungToOld	1	FFFFF	recorded	yes
Reproduce_15LD	20190221	20190516	84	Gergo_Palfalvi	HMS	15	16L8D		White				Parafilm			YoungToOld	2	FFFF	recorded	yes
Reproduce_15LD	20190221	20190516	84	Gergo_Palfalvi	HMS	15	16L8D		White				Parafilm			YoungToOld	3	FF	recorded	yes
Reproduce_15LD	20190221	20190516	84	Gergo_Palfalvi	HMS	15	16L8D		White				Parafilm			YoungToOld	4	FFFFF	recorded	yes
Reproduce_15LD	20190221	20190516	84	Gergo_Palfalvi	HMS	15	16L8D		White				Parafilm			YoungToOld	5	FFF	recorded	yes
Reproduce_15LD	20190221	20190516	84	Gergo_Palfalvi	HMS	15	16L8D		White				Parafilm			YoungToOld	6	FFFFFF	recorded	yes
Reproduce_15LD	20190221	20190516	84	Gergo_Palfalvi	HMS	15	16L8D		White				Parafilm			YoungToOld	7	FFFFFF	recorded	yes
Reproduce_15LD	20190221	20190516	84	Gergo_Palfalvi	HMS	15	16L8D		White				Parafilm			YoungToOld	1	PFFFF	recorded	yes
Reproduce_15LD	20190221	20190516	84	Gergo_Palfalvi	HMS	15	16L8D		White				Parafilm			YoungToOld	2	FFFFF	recorded	yes
Reproduce_15LD	20190221	20190516	84	Gergo_Palfalvi	HMS	15	16L8D		White				Parafilm			YoungToOld	3	FCCFF	recorded	yes
Reproduce_15LD	20190221	20190516	84	Gergo_Palfalvi	HMS	15	16L8D		White				Parafilm			YoungToOld	4	FFFFFF	recorded	yes
Reproduce_15LD	20190221	20190516	84	Gergo_Palfalvi	HMS	15	16L8D		White				Parafilm			YoungToOld	5	FFFF	recorded	yes
Reproduce_15LD	20190221	20190516	84	Gergo_Palfalvi	HMS	15	16L8D		White				Parafilm			YoungToOld	6	FF	recorded	yes
Reproduce_15LD	20190221	20190516	84	Gergo_Palfalvi	HMS	15	16L8D		White				Parafilm			YoungToOld	7	CCCCF	recorded	yes
Reproduce_15LD	20190221	20190516	84	Gergo_Palfalvi	HMS	15	16L8D		White				Parafilm			YoungToOld	8	FFFF	recorded	yes
Reproduce_15LD	20190221	20190516	84	Gergo_Palfalvi	HMS	15	16L8D		White				Parafilm			YoungToOld	1	PFFFF	recorded	yes
Reproduce_15LD	20190221	20190516	84	Gergo_Palfalvi	HMS	15	16L8D		White				Parafilm			YoungToOld	2	FFFCFL	recorded	yes
Reproduce_15LD	20190221	20190516	84	Gergo_Palfalvi	HMS	15	16L8D		White				Parafilm			YoungToOld	3	FFFF	recorded	yes
Reproduce_15LD	20190221	20190516	84	Gergo_Palfalvi	HMS	15	16L8D		White				Parafilm			YoungToOld	4	FFF	recorded	yes
Reproduce_15LD	20190221	20190516	84	Gergo_Palfalvi	HMS	15	16L8D		White				Parafilm			YoungToOld	5	FFFF	recorded	yes
Reproduce_15LD	20190221	20190516	84	Gergo_Palfalvi	HMS	15	16L8D		White				Parafilm			YoungToOld	6	FFFFF	recorded	yes
Reproduce_15LD	20190221	20190516	84	Gergo_Palfalvi	HMS	15	16L8D		White				Parafilm			YoungToOld	7	FFFFF	recorded	yes
Reproduce_15SD	20190228	20190523	84	Gergo_Palfalvi	HMS	15	8L16D		White				Parafilm			YoungToOld	1	FFFF	recorded	yes
Reproduce_15SD	20190228	20190523	84	Gergo_Palfalvi	HMS	15	8L16D		White				Parafilm			YoungToOld	2	FFF	recorded	yes
Reproduce_15SD	20190228	20190523	84	Gergo_Palfalvi	HMS	15	8L16D		White				Parafilm			YoungToOld	3	PF	recorded	yes
Reproduce_15SD	20190228	20190523	84	Gergo_Palfalvi	HMS	15	8L16D		White				Parafilm			YoungToOld	4	FFF	recorded	yes
Reproduce_15SD	20190228	20190523	84	Gergo_Palfalvi	HMS	15	8L16D		White				Parafilm			YoungToOld	5	FFFF	recorded	yes
Reproduce_15SD	20190228	20190523	84	Gergo_Palfalvi	HMS	15	8L16D		White				Parafilm			YoungToOld	6	FF	recorded	yes
Reproduce_15SD	20190228	20190523	84	Gergo_Palfalvi	HMS	15	8L16D		White				Parafilm			YoungToOld	7	FF	recorded	yes
Reproduce_15SD	20190228	20190523	84	Gergo_Palfalvi	HMS	15	8L16D		White				Parafilm			YoungToOld	8	F	recorded	yes
Reproduce_15SD	20190228	20190523	84	Gergo_Palfalvi	HMS	15	8L16D		White				Parafilm			YoungToOld	1	FFF	recorded	yes
Reproduce_15SD	20190228	20190523	84	Gergo_Palfalvi	HMS	15	8L16D		White				Parafilm			YoungToOld	2	CFP	recorded	yes
Reproduce_15SD	20190228	20190523	84	Gergo_Palfalvi	HMS	15	8L16D		White				Parafilm			YoungToOld	3	FF	recorded	yes
Reproduce_15SD	20190228	20190523	84	Gergo_Palfalvi	HMS	15	8L16D		White				Parafilm			YoungToOld	4	CF	recorded	yes
Reproduce_15SD	20190228	20190523	84	Gergo_Palfalvi	HMS	15	8L16D		White				Parafilm			YoungToOld	5	FFFF	recorded	yes
Reproduce_15SD	20190228	20190523	84	Gergo_Palfalvi	HMS	15	8L16D		White				Parafilm			YoungToOld	6	FF	recorded	yes
Reproduce_15SD	20190228	20190523	84	Gergo_Palfalvi	HMS	15	8L16D		White				Parafilm			YoungToOld	7	R	recorded	yes
Reproduce_15SD	20190228	20190523	84	Gergo_Palfalvi	HMS	15	8L16D		White				Parafilm			YoungToOld	8	C	recorded	yes
Reproduce_15SD	20190228	20190523	84	Gergo_Palfalvi	HMS	15	8L16D		White				Parafilm			YoungToOld	9	FFF	recorded	yes
Reproduce_15SD	20190228	20190523	84	Gergo_Palfalvi	HMS	15	8L16D		White				Parafilm			YoungToOld	1	FFPPPP	recorded	yes
Reproduce_15SD	20190228	20190523	84	Gergo_Palfalvi	HMS	15	8L16D		White				Parafilm			YoungToOld	2	FF	recorded	yes
Reproduce_15SD	20190228	20190523	84	Gergo_Palfalvi	HMS	15	8L16D		White				Parafilm			YoungToOld	3	FF	recorded	yes
Reproduce_15SD	20190228	20190523	84	Gergo_Palfalvi	HMS	15	8L16D		White				Parafilm			YoungToOld	4	FFF	recorded	yes
Reproduce_15SD	20190228	20190523	84	Gergo_Palfalvi	HMS	15	8L16D		White				Parafilm			YoungToOld	5	FFF	recorded	yes
Reproduce_15SD	20190228	20190523	84	Gergo_Palfalvi	HMS	15	8L16D		White				Parafilm			YoungToOld	6	CFC	recorded	yes
Reproduce_15SD	20190228	20190523	84	Gergo_Palfalvi	HMS	15	8L16D		White				Parafilm			YoungToOld	7	FFFCFL	recorded	yes
Reproduce_15SD	20190228	20190523	84	Gergo_Palfalvi	HMS	15	8L16D		White				Parafilm			YoungToOld	8	F	recorded	yes
Reproduce_15SD	20190228	20190523	84	Gergo_Palfalvi	HMS	15	8L16D		White				Parafilm			YoungToOld	9	FFFF	recorded	yes
Reproduce_15SD	20190228	20190523	84	Gergo_Palfalvi	HMS	15	8L16D		White				Parafilm			YoungToOld	1	PFF	recorded	yes
Reproduce_15SD	20190228	20190523	84	Gergo_Palfalvi	HMS	15	8L16D		White				Parafilm			YoungToOld	2	FFF	recorded	yes
Reproduce_15SD	20190228	20190523	84	Gergo_Palfalvi	HMS	15	8L16D		White				Parafilm			YoungToOld	3	FFP	recorded	yes
Reproduce_15SD	20190228	20190523	84	Gergo_Palfalvi	HMS	15	8L16D		White				Parafilm			YoungToOld	4	FP	recorded	yes
Reproduce_15SD	20190228	20190523	84	Gergo_Palfalvi	HMS	15	8L16D		White				Parafilm			YoungToOld	5	FFP	recorded	yes
Reproduce_15SD	20190228	20190523	84	Gergo_Palfalvi	HMS	15	8L16D		White				Parafilm			YoungToOld	6	PFPP	recorded	yes
Reproduce_15SD	20190228	20190523	84	Gergo_Palfalvi	HMS	15	8L16D		White				Parafilm			YoungToOld	7	PFFF	recorded	yes
Reproduce_15SD	20190228	20190523	84	Gergo_Palfalvi	HMS	15	8L16D		White				Parafilm			YoungToOld	8	FFF	recorded	yes
Reproduce_15SD	20190228	20190523	84	Gergo_Palfalvi	HMS	15	8L16D		White				Parafilm			YoungToOld	9	PPP	recorded	yes
Reproduce_15SD	20190228	20190523	84	Gergo_Palfalvi	HMS	15	8L16D		White				Parafilm			YoungToOld	1	PF	recorded	yes
Reproduce_15SD	20190228	20190523	84	Gergo_Palfalvi	HMS	15	8L16D		White				Parafilm			YoungToOld	2	RL	recorded	yes
Reproduce_15SD	20190228	20190523	84	Gergo_Palfalvi	HMS	15	8L16D		White				Parafilm			YoungToOld	3	P	recorded	yes
Reproduce_15SD	20190228	20190523	84	Gergo_Palfalvi	HMS	15	8L16D		White				Parafilm			YoungToOld	4	CCFF	recorded	yes
Reproduce_15SD	20190228	20190523	84	Gergo_Palfalvi	HMS	15	8L16D		White				Parafilm			YoungToOld	5	PFFF	recorded	yes
Reproduce_15SD	20190228	20190523	84	Gergo_Palfalvi	HMS	15	8L16D		White				Parafilm			YoungToOld	6	PLP	recorded	yes
Reproduce_15SD	20190228	20190523	84	Gergo_Palfalvi	HMS	15	8L16D		White				Parafilm			YoungToOld	1	PFP	recorded	yes
Reproduce_15SD	20190228	20190523	84	Gergo_Palfalvi	HMS	15	8L16D		White				Parafilm			YoungToOld	2	FF	recorded	yes
Reproduce_15SD	20190228	20190523	84	Gergo_Palfalvi	HMS	15	8L16D		White				Parafilm			YoungToOld	3	FF	recorded	yes
Reproduce_15SD	20190228	20190523	84	Gergo_Palfalvi	HMS	15	8L16D		White				Parafilm			YoungToOld	4	FC	recorded	yes
Reproduce_15SD	20190228	20190523	84	Gergo_Palfalvi	HMS	15	8L16D		White				Parafilm			YoungToOld	5	FCP	recorded	yes
Reproduce_15SD	20190228	20190523	84	Gergo_Palfalvi	HMS	15	8L16D		White				Parafilm			YoungToOld	6	CFP	recorded	yes
Reproduce_15SD	20190228	20190523	84	Gergo_Palfalvi	HMS	15	8L16D		White				Parafilm			YoungToOld	7	FFP	recorded	yes
Photoperiod_at25degC_2nd	20190412	20190705	84	Hideki_Narukawa	HMS	25	14L10D		White			TOSHIBA FL20SD (20W)	Parafilm			YoungToOld	1	PPPPFPPPH	recorded	yes
Photoperiod_at25degC_2nd	20190412	20190705	84	Hideki_Narukawa	HMS	25	14L10D		White			TOSHIBA FL20SD (20W)	Parafilm			YoungToOld	2	PPPPPPP	recorded	yes
Photoperiod_at25degC_2nd	20190412	20190705	84	Hideki_Narukawa	HMS	25	14L10D		White			TOSHIBA FL20SD (20W)	Parafilm			YoungToOld	3	PPFFPPFFF	recorded	yes
Photoperiod_at25degC_2nd	20190412	20190705	84	Hideki_Narukawa	HMS	25	14L10D		White			TOSHIBA FL20SD (20W)	Parafilm			YoungToOld	4	CFPFP	recorded	yes
Photoperiod_at25degC_2nd	20190412	20190705	84	Hideki_Narukawa	HMS	25	14L10D		White			TOSHIBA FL20SD (20W)	Parafilm			YoungToOld	5	PPPFFCF	recorded	yes
Photoperiod_at25degC_2nd	20190412	20190705	84	Hideki_Narukawa	HMS	25	14L10D		White			TOSHIBA FL20SD (20W)	Parafilm			YoungToOld	6	PPFFPPC	recorded	yes
Photoperiod_at25degC_2nd	20190412	20190705	84	Hideki_Narukawa	HMS	25	14L10D		White			TOSHIBA FL20SD (20W)	Parafilm			YoungToOld	7	PPPPPP	recorded	yes
Photoperiod_at25degC_2nd	20190412	20190705	84	Hideki_Narukawa	HMS	25	14L10D		White			TOSHIBA FL20SD (20W)	Parafilm			YoungToOld	8	PPPPPFFFFF	recorded	yes
Photoperiod_at25degC_2nd	20190412	20190705	84	Hideki_Narukawa	HMS	25	14L10D		White			TOSHIBA FL20SD (20W)	Parafilm			YoungToOld	9	PPPPPFFFHF	recorded	yes
Photoperiod_at25degC_2nd	20190412	20190705	84	Hideki_Narukawa	HMS	25	14L10D		White			TOSHIBA FL20SD (20W)	Parafilm			YoungToOld	1	PPPPFCH	recorded	yes
Photoperiod_at25degC_2nd	20190412	20190705	84	Hideki_Narukawa	HMS	25	14L10D		White			TOSHIBA FL20SD (20W)	Parafilm			YoungToOld	2	PCCFPP	recorded	yes
Photoperiod_at25degC_2nd	20190412	20190705	84	Hideki_Narukawa	HMS	25	14L10D		White			TOSHIBA FL20SD (20W)	Parafilm			YoungToOld	3	PPPFPPF	recorded	yes
Photoperiod_at25degC_2nd	20190412	20190705	84	Hideki_Narukawa	HMS	25	14L10D		White			TOSHIBA FL20SD (20W)	Parafilm			YoungToOld	4	PPPPFFFDL	recorded	yes
Photoperiod_at25degC_2nd	20190412	20190705	84	Hideki_Narukawa	HMS	25	14L10D		White			TOSHIBA FL20SD (20W)	Parafilm			YoungToOld	5	PPFFPP	recorded	yes
Photoperiod_at25degC_2nd	20190412	20190705	84	Hideki_Narukawa	HMS	25	14L10D		White			TOSHIBA FL20SD (20W)	Parafilm			YoungToOld	6	PPPPPFFFP	recorded	yes
Photoperiod_at25degC_2nd	20190412	20190705	84	Hideki_Narukawa	HMS	25	14L10D		White			TOSHIBA FL20SD (20W)	Parafilm			YoungToOld	7	PFODD	recorded	yes
Photoperiod_at25degC_2nd	20190412	20190705	84	Hideki_Narukawa	HMS	25	14L10D		White			TOSHIBA FL20SD (20W)	Parafilm			YoungToOld	8	PPFFPPP	recorded	yes
Photoperiod_at25degC_2nd	20190412	20190705	84	Hideki_Narukawa	HMS	25	14L10D		White			TOSHIBA FL20SD (20W)	Parafilm			YoungToOld	9	PCPFHF	recorded	yes
Photoperiod_at25degC_2nd	20190412	20190705	84	Hideki_Narukawa	HMS	25	14L10D		White			TOSHIBA FL20SD (20W)	Parafilm			YoungToOld	1	PPFPP	recorded	yes
Photoperiod_at25degC_2nd	20190412	20190705	84	Hideki_Narukawa	HMS	25	14L10D		White			TOSHIBA FL20SD (20W)	Parafilm			YoungToOld	2	PPCOPP	recorded	yes
Photoperiod_at25degC_2nd	20190412	20190705	84	Hideki_Narukawa	HMS	25	14L10D		White			TOSHIBA FL20SD (20W)	Parafilm			YoungToOld	3	PPFFFPP	recorded	yes
Photoperiod_at25degC_2nd	20190412	20190705	84	Hideki_Narukawa	HMS	25	14L10D		White			TOSHIBA FL20SD (20W)	Parafilm			YoungToOld	4	PPCCCPP	recorded	yes
Photoperiod_at25degC_2nd	20190412	20190705	84	Hideki_Narukawa	HMS	25	14L10D		White			TOSHIBA FL20SD (20W)	Parafilm			YoungToOld	5	PPPPFPPP	recorded	yes
Photoperiod_at25degC_2nd	20190412	20190705	84	Hideki_Narukawa	HMS	25	14L10D		White			TOSHIBA FL20SD (20W)	Parafilm			YoungToOld	6	PPFFCPP	recorded	yes
Photoperiod_at25degC_2nd	20190412	20190705	84	Hideki_Narukawa	HMS	25	14L10D		White			TOSHIBA FL20SD (20W)	Parafilm			YoungToOld	7	PPPCFFPPP	recorded	yes
Photoperiod_at25degC_2nd	20190412	20190705	84	Hideki_Narukawa	HMS	25	14L10D		White			TOSHIBA FL20SD (20W)	Parafilm			YoungToOld	8	PPCFFCF	recorded	yes
Photoperiod_at25degC_2nd	20190412	20190705	84	Hideki_Narukawa	HMS	25	14L10D		White			TOSHIBA FL20SD (20W)	Parafilm			YoungToOld	9	PPPPPPPFPCF	recorded	yes
Photoperiod_at25degC_2nd	20190412	20190705	84	Hideki_Narukawa	HMS	25	14L10D		White			TOSHIBA FL20SD (20W)	Parafilm			YoungToOld	1	PPCPPP	recorded	yes
Photoperiod_at25degC_2nd	20190412	20190705	84	Hideki_Narukawa	HMS	25	14L10D		White			TOSHIBA FL20SD (20W)	Parafilm			YoungToOld	2	PPFFPPD	recorded	yes
Photoperiod_at25degC_2nd	20190412	20190705	84	Hideki_Narukawa	HMS	25	14L10D		White			TOSHIBA FL20SD (20W)	Parafilm			YoungToOld	3	PPCFC	recorded	yes
Photoperiod_at25degC_2nd	20190412	20190705	84	Hideki_Narukawa	HMS	25	14L10D		White			TOSHIBA FL20SD (20W)	Parafilm			YoungToOld	4	PPFFCP	recorded	yes
Photoperiod_at25degC_2nd	20190412	20190705	84	Hideki_Narukawa	HMS	25	14L10D		White			TOSHIBA FL20SD (20W)	Parafilm			YoungToOld	5	PPPFFCH	recorded	yes
Photoperiod_at25degC_2nd	20190412	20190705	84	Hideki_Narukawa	HMS	25	14L10D		White			TOSHIBA FL20SD (20W)	Parafilm			YoungToOld	6	PPPDCPP	recorded	yes
Photoperiod_at25degC_2nd	20190412	20190705	84	Hideki_Narukawa	HMS	25	14L10D		White			TOSHIBA FL20SD (20W)	Parafilm			YoungToOld	7	PPFFFPP	recorded	yes
[truncated: 1,242 more rows]

## Sheet: S3
Category of experiments				Temperature-photoperiod combinations																Growth rate		Preculture temperature and light intensity				Daytime/nighttime temperature
Temperature of preculture				25.0°C	25.0°C	25.0°C	25.0°C	25.0°C	25.0°C	25.0°C	25.0°C	25.0°C	25.0°C	25.0°C	25.0°C	25.0°C	25.0°C	25.0°C	25.0°C	25.0°C	25.0°C	15.0°C	15.0°C	25.0°C	25.0°C	25.0°C	25.0°C	25.0°C	25.0°C	25.0°C	25.0°C
Temperature of main culture				15.0°C	15.0°C	15.0°C	17.5°C	20.0°C	20.0°C	20.0°C	22.5°C	22.5°C	22.5°C	25.0°C	25.0°C	25.0°C	25.0°C	25.0°C	25.0°C	15.0°C	25.0°C	15.0°C	25.0°C	15.0°C	25.0°C	L15.0°C/D25.0°C	L15.0°C/D25.0°C	L15.0°C/D25.0°C	L25.0°C/D15.0°C	L25.0°C/D15.0°C	L25.0°C/D15.0°C
Photoperiod				16L8D	24L0D	8L16D	24L0D	10L14D	12L12D	24L0D	10L14D	12L12D	24L0D	10L14D	12L12D	14L10D	16L8D	24L0D	8L16D	24L0D	24L0D	24L0D	24L0D	24L0D	24L0D	16L8D	24L0D	8L16D	16L8D	24L0D	8L16D
Leaf categorization				Fully categorized	Fully categorized	Fully categorized	Fully categorized	Fully categorized	Fully categorized	Fully categorized	Fully categorized	Fully categorized	Fully categorized	Fully categorized	Fully categorized	Fully categorized	Fully categorized	Fully categorized	Fully categorized	Binarized	Binarized	Binarized	Binarized	Binarized	Binarized	Fully categorized	Fully categorized	Fully categorized	Fully categorized	Fully categorized	Fully categorized
Start (YYYYMMDD)	End (YYYYMMDD)	Place	Figure	Number of plants
20120712	20121016	NIBB	Fig. S8; Fig. S9	0	0	0	0	0	0	0	0	0	0	0	0	0	0	0	0	0	0	32	32	192	192	0	0	0	0	0	0
20120719	20121015	NIBB	Fig. 2F; Fig. 3; Fig. 4A	27	25	31	0	0	0	0	0	0	0	0	0	0	0	0	0	0	0	0	0	0	0	0	0	0	0	0	0
20120720	20121015	NIBB	Fig. S8	0	0	0	0	0	0	0	0	0	0	0	0	0	0	0	0	0	0	0	0	32	32	0	0	0	0	0	0
20120723	20121210	NIBB	Fig. 2B,C	0	0	0	0	0	0	0	0	0	0	0	0	0	0	0	0	320	320	0	0	0	0	0	0	0	0	0	0
20130405	20130628	NIBB	Fig. S4	0	0	0	0	0	0	0	0	0	0	0	0	0	0	0	0	0	0	0	0	0	0	45	45	45	45	45	45
20131016	20140108	NIBB	Fig. 2F; Fig. 3; Fig. 4A	0	0	0	0	0	0	0	0	0	0	0	0	0	45	45	45	0	0	0	0	0	0	0	0	0	0	0	0
20140123	20140417	NIBB	Fig. 2F; Fig. 3; Fig. 4A; Fig. S8	0	45	0	45	0	0	45	0	0	45	0	0	0	0	90	45	0	0	0	0	45	45	0	0	0	0	0	0
20140528	20140828	NIBB	Fig. 2F; Fig. 3; Fig. 4A	0	45	0	45	0	0	45	0	0	45	0	0	0	0	90	45	0	0	0	0	0	0	0	0	0	0	0	0
20141017	20150113	NIBB	Fig. 2F; Fig. 3; Fig. 4A; Fig. 4B	0	45	0	0	0	0	0	0	0	0	0	45	0	45	45	45	0	0	0	0	0	0	0	0	0	0	0	0
20180426	20180719	NIBB	Fig. 4B	0	0	0	0	0	0	0	0	0	0	0	17	0	0	0	0	0	0	0	0	0	0	0	0	0	0	0	0
20181016	20190108	NIBB	Fig. 4B	0	0	0	0	0	45	0	0	45	0	0	0	0	0	0	0	0	0	0	0	0	0	0	0	0	0	0	0
20190108	20190402	NIBB	Fig. 4B	0	0	0	0	0	0	0	0	0	0	36	0	36	0	0	0	0	0	0	0	0	0	0	0	0	0	0	0
20190111	20190405	NIBB	Fig. 4B	0	0	0	0	0	0	0	0	0	0	9	0	9	0	0	0	0	0	0	0	0	0	0	0	0	0	0	0
20190221	20190516	NIBB	Fig. 4A	45	0	0	0	0	0	0	0	0	0	0	0	0	0	0	0	0	0	0	0	0	0	0	0	0	0	0	0
20190228	20190523	NIBB	Fig. 4A	0	0	48	0	0	0	0	0	0	0	0	0	0	0	0	0	0	0	0	0	0	0	0	0	0	0	0	0
20190412	20190705	NIBB	Fig. 4B	0	0	0	0	0	0	0	0	0	0	45	0	45	0	0	0	0	0	0	0	0	0	0	0	0	0	0	0
20190708	20190930	NIBB	Fig. 4B	0	0	0	0	0	45	0	0	45	0	0	0	0	0	0	0	0	0	0	0	0	0	0	0	0	0	0	0
20190801	20191107	Univ Würzburg	Fig. 4B	0	0	0	0	95	0	0	91	0	0	0	0	0	0	0	0	0	0	0	0	0	0	0	0	0	0	0	0
